# Supplementary material for: Dysbiosis of a microbiota–immune metasystem in critical illness is associated with nosocomial infections
Source: Nat Med. 2023 Mar 9;29(4):1017–27. doi: 10.1038/s41591-023-02243-5 (PMC10115642; doi:10.1038/s41591-023-02243-5)
Supplement: Supplementary file 3 — Supplementary Tables 2–17. [file 41591_2023_2243_MOESM3_ESM.xlsx]

## Sheet: Guide
	Guide	Legend
Supplementary Table 2	ASV, toxonomic classifications, and abundance measures from 16s rRNA gene sequencing	ASV, toxonomic classifications, read count, and relative abundance data from 16s rRNA gene sequencing from critical ill patients (N=51) and healthy controls (N=15)
Supplementary Table 3	Differential abundance analysis between ICU patients and healthy control subjects	Differential abundance of bacterial families between ICU patients and healthy volunteers was determined using ANCOM-II linear discriminant analysis effecct size (LEfSe), with a mixed model to correct for repeated measures (across sampling days), and adjustment for patient covariables shown in Extended Data Table 2
Supplementary Table 4	Inter-bacterial dynamics in the fecal microbiota of healthy volunteers	Spearman correlation coefficients of the 30 most abundant bacterial families in the fecal microbiota of healthy volunteers (N=15). Source data for Extended data figure 2.
Supplementary Table 5	Inter-bacterial dynamics in the fecal microbiota of ICU patients on admission (day 1)	Spearman correlation coefficients of the 30 most abundant bacterial families in the fecal microbiota of critically ill patients (N=51) on day 1 of ICU admission. Source data for Extended data figure 2.
Supplementary Table 6	Inter-bacterial dynamics in the fecal microbiota of ICU patients on Day 3	Spearman correlation coefficients of the 30 most abundant bacterial families in the fecal microbiota of critically ill patients day 3 of ICU admission (N=43) . Source data for Extended data figure 2.
Supplementary Table 7	Inter-bacterial dynamics in the fecal microbiota of ICU patients on Day 7	Spearman correlation coefficients of the 30 most abundant bacterial families in the fecal microbiota of critically ill patients day 7 of ICU admission (N=18) . Source data for Extended data figure 2.
Supplementary Table 8	Immune cell cluster annotations	Annotations and key markers of immune cell clusters identified by FlowSOM clustering of mass cytometry data
Supplementary Table 9	Correlations between microbiota and immune cell subsets on day 1 of ICU admission	Spearman correlation coefficients between the 15 most abundant microbiota families (relative abundance) and abundance of immune cell clusters in blood on day 1 of ICU admission. Source data for Figure 2G.
Supplementary Table 10	Correlations between microbiota and immune cell subsets on day 3 of ICU admission	Spearman correlation coefficients between the 15 most abundant microbiota families (relative abundance) and abundance of immune cell clusters in blood on day 3 of ICU admission. Source data for Extended Data Figure 9A.
Supplementary Table 11	Correlations between microbiota and immune cell subsets on day 7 of ICU admission	Spearman correlation coefficients between the 15 most abundant microbiota families (relative abundance) and abundance of immune cell clusters in blood on day 7 of ICU admission. Source data for Extended Data Figure 9B.
Supplementary Table 12	Correlations between microbiota and inflammatory mediators on day 1 of ICU admission	Spearman correlation coefficients between the 15 most abundant microbiota families (relative abundance) and concentrations of inflammatory mediators in blood on day 1 of ICU admission. Source data for Figure 2H.
Supplementary Table 13	Correlations between microbiota and inflammatory mediators on day 3 of ICU admission	Spearman correlation coefficients between the 15 most abundant microbiota families (relative abundance) and concentrations of inflammatory mediators in blood on day 3 of ICU admission. Source data for Extended Data Figure 8A.
Supplementary Table 14	Correlations between microbiota and inflammatory mediators on day 7 of ICU admission	Spearman correlation coefficients between the 15 most abundant microbiota families (relative abundance) and concentrations of inflammatory mediators in blood on day 7 of ICU admission. Source data for Extended Data Figure 8B.
Supplementary Table 15	Multivariable analysis of the association between patient factors and cellular immune landscape	Multivariable permutational ANOVA (PERMANOVA) model of the associations between the cellular immune landscapes (mass sytometry) and the indicated variables. Permutations were blocked by patient to account for repeated measures across multiple sampling timepoints.
Supplementary Table 16	Multivariable analysis of the association between patient factors and inflammatory mediator landscape	Multivariable permutational ANOVA (PERMANOVA) model of the associations between the plasma inflammatory mediator landscpae and the indicated variables. Permutations were blocked by patient to account for repeated measures across multiple sampling timepoints.
Supplementary Table 17	Mass cytometry antibody panel	Antibody and metal label combinations used for mass cytometry experiments

## Sheet: Supplementary Table 2
ASV	Sample ID	Kingdom	Phylum	Class	Order	Family	Genus	ASV Count	Total Counts	Relative Abundance
ASV104	HealthyVolunteer-1	Bacteria	Bacteroidota	Bacteroidia	Bacteroidales	Prevotellaceae	Prevotella_9	7163	46265	0.154825
ASV78	HealthyVolunteer-1	Bacteria	Bacteroidota	Bacteroidia	Bacteroidales	Prevotellaceae	Prevotella_9	5714	46265	0.123506
ASV26	HealthyVolunteer-1	Bacteria	Firmicutes	Negativicutes	Acidaminococcales	Acidaminococcaceae	Phascolarctobacterium	4428	46265	0.0957095
ASV1	HealthyVolunteer-1	Bacteria	Bacteroidota	Bacteroidia	Bacteroidales	Bacteroidaceae	Bacteroides	3056	46265	0.0660543
ASV128	HealthyVolunteer-1	Bacteria	Bacteroidota	Bacteroidia	Bacteroidales	Prevotellaceae	Prevotella_9	2470	46265	0.0533881
ASV136	HealthyVolunteer-1	Bacteria	Firmicutes	Clostridia	Oscillospirales	Ruminococcaceae	CAG-352	1903	46265	0.0411326
ASV177	HealthyVolunteer-1	Bacteria	Firmicutes	Clostridia	Oscillospirales	Ruminococcaceae	[Eubacterium] siraeum group	1770	46265	0.0382579
ASV97	HealthyVolunteer-1	Bacteria	Verrucomicrobiota	Verrucomicrobiae	Verrucomicrobiales	Akkermansiaceae	Akkermansia	1593	46265	0.0344321
ASV15	HealthyVolunteer-1	Bacteria	Bacteroidota	Bacteroidia	Bacteroidales	Tannerellaceae	Parabacteroides	1100	46265	0.0237761
ASV7	HealthyVolunteer-1	Bacteria	Bacteroidota	Bacteroidia	Bacteroidales	Prevotellaceae	Prevotella	933	46265	0.0201664
ASV779	HealthyVolunteer-1	Bacteria	Firmicutes	Clostridia	Oscillospirales	Ruminococcaceae	[Eubacterium] siraeum group	733	46265	0.0158435
ASV36	HealthyVolunteer-1	Bacteria	Bacteroidota	Bacteroidia	Bacteroidales	Rikenellaceae	Alistipes	671	46265	0.0145034
ASV5	HealthyVolunteer-1	Bacteria	Campylobacterota	Campylobacteria	Campylobacterales	Campylobacteraceae	Campylobacter	660	46265	0.0142656
ASV187	HealthyVolunteer-1	Bacteria	Bacteroidota	Bacteroidia	Bacteroidales	Prevotellaceae	Paraprevotella	656	46265	0.0141792
ASV55	HealthyVolunteer-1	Bacteria	Firmicutes	Clostridia	Oscillospirales	Ruminococcaceae	Faecalibacterium	653	46265	0.0141143
ASV115	HealthyVolunteer-1	Bacteria	Firmicutes	Clostridia	Oscillospirales	Oscillospiraceae	UCG-002	651	46265	0.0140711
ASV498	HealthyVolunteer-1	Bacteria	Bacteroidota	Bacteroidia	Bacteroidales	Bacteroidaceae	Bacteroides	509	46265	0.0110018
ASV24	HealthyVolunteer-1	Bacteria	Firmicutes	Negativicutes	Veillonellales-Selenomonadales	Veillonellaceae	Megasphaera	506	46265	0.010937
ASV135	HealthyVolunteer-1	Bacteria	Bacteroidota	Bacteroidia	Bacteroidales	Bacteroidaceae	Bacteroides	490	46265	0.0105912
ASV611	HealthyVolunteer-1	Bacteria	Proteobacteria	Gammaproteobacteria	Burkholderiales	Sutterellaceae	Sutterella	454	46265	0.00981303
ASV23	HealthyVolunteer-1	Bacteria	Firmicutes	Clostridia	Oscillospirales	Ruminococcaceae	Faecalibacterium	441	46265	0.00953204
ASV356	HealthyVolunteer-1	Bacteria	Desulfobacterota	Desulfovibrionia	Desulfovibrionales	Desulfovibrionaceae	Desulfovibrio	342	46265	0.0073922
ASV305	HealthyVolunteer-1	Bacteria	Bacteroidota	Bacteroidia	Bacteroidales	Barnesiellaceae	Barnesiella	333	46265	0.00719767
ASV11	HealthyVolunteer-1	Bacteria	Bacteroidota	Bacteroidia	Bacteroidales	Bacteroidaceae	Bacteroides	319	46265	0.00689506
ASV129	HealthyVolunteer-1	Bacteria	Firmicutes	Clostridia	Oscillospirales	Oscillospiraceae	UCG-002	308	46265	0.0066573
ASV263	HealthyVolunteer-1	Bacteria	Firmicutes	Clostridia	Clostridia UCG-014	Clostridia UCG-014 Order	Clostridia UCG-014 Order	308	46265	0.0066573
ASV43	HealthyVolunteer-1	Bacteria	Bacteroidota	Bacteroidia	Bacteroidales	Marinifilaceae	Odoribacter	304	46265	0.00657084
ASV522	HealthyVolunteer-1	Bacteria	Firmicutes	Clostridia	Oscillospirales	Ruminococcaceae	Ruminococcaceae Family	293	46265	0.00633308
ASV10	HealthyVolunteer-1	Bacteria	Bacteroidota	Bacteroidia	Bacteroidales	Prevotellaceae	Prevotella	217	46265	0.00469037
ASV72	HealthyVolunteer-1	Bacteria	Firmicutes	Clostridia	Lachnospirales	Lachnospiraceae	Agathobacter	217	46265	0.00469037
ASV249	HealthyVolunteer-1	Bacteria	Firmicutes	Clostridia	Lachnospirales	Lachnospiraceae	[Eubacterium] eligens group	202	46265	0.00436615
ASV1266	HealthyVolunteer-1	Bacteria	Firmicutes	Clostridia	Clostridia vadinBB60 group	Clostridia vadinBB60 group Order	Clostridia vadinBB60 group Order	192	46265	0.00415001
ASV8	HealthyVolunteer-1	Bacteria	Bacteroidota	Bacteroidia	Bacteroidales	Bacteroidaceae	Bacteroides	189	46265	0.00408516
ASV511	HealthyVolunteer-1	Bacteria	Firmicutes	Clostridia	Lachnospirales	Lachnospiraceae	Lachnospiraceae NK4A136 group	177	46265	0.00382579
ASV521	HealthyVolunteer-1	Bacteria	Firmicutes	Clostridia	Oscillospirales	Ruminococcaceae	Ruminococcus	177	46265	0.00382579
ASV149	HealthyVolunteer-1	Bacteria	Bacteroidota	Bacteroidia	Bacteroidales	Marinifilaceae	Odoribacter	169	46265	0.00365287
ASV310	HealthyVolunteer-1	Bacteria	Firmicutes	Clostridia	Clostridia vadinBB60 group	Clostridia vadinBB60 group Order	Clostridia vadinBB60 group Order	164	46265	0.0035448
ASV64	HealthyVolunteer-1	Bacteria	Bacteroidota	Bacteroidia	Bacteroidales	Bacteroidaceae	Bacteroides	164	46265	0.0035448
ASV48	HealthyVolunteer-1	Bacteria	Actinobacteriota	Actinobacteria	Actinomycetales	Actinomycetaceae	Varibaculum	154	46265	0.00332865
ASV33	HealthyVolunteer-1	Bacteria	Firmicutes	Clostridia	Lachnospirales	Lachnospiraceae	Blautia	148	46265	0.00319896
ASV969	HealthyVolunteer-1	Bacteria	Firmicutes	Bacilli	RF39	RF39 Order	RF39 Order	135	46265	0.00291797
ASV34	HealthyVolunteer-1	Bacteria	Bacteroidota	Bacteroidia	Bacteroidales	Porphyromonadaceae	Porphyromonas	130	46265	0.0028099
ASV9	HealthyVolunteer-1	Bacteria	Firmicutes	Clostridia	Peptostreptococcales-Tissierellales	Family XI	Fenollaria	121	46265	0.00261537
ASV40	HealthyVolunteer-1	Bacteria	Bacteroidota	Bacteroidia	Bacteroidales	Bacteroidaceae	Bacteroides	112	46265	0.00242084
ASV262	HealthyVolunteer-1	Bacteria	Proteobacteria	Alphaproteobacteria	Rhodospirillales	Rhodospirillales Order	Rhodospirillales Order	110	46265	0.00237761
ASV3	HealthyVolunteer-1	Bacteria	Firmicutes	Clostridia	Peptostreptococcales-Tissierellales	Family XI	Finegoldia	110	46265	0.00237761
ASV329	HealthyVolunteer-1	Bacteria	Bacteroidota	Bacteroidia	Bacteroidales	Prevotellaceae	Paraprevotella	110	46265	0.00237761
ASV38	HealthyVolunteer-1	Bacteria	Bacteroidota	Bacteroidia	Bacteroidales	Bacteroidaceae	Bacteroides	107	46265	0.00231276
ASV214	HealthyVolunteer-1	Bacteria	Firmicutes	Clostridia	Lachnospirales	Lachnospiraceae	Lachnoclostridium	103	46265	0.00222631
ASV225	HealthyVolunteer-1	Bacteria	Firmicutes	Clostridia	Christensenellales	Christensenellaceae	Christensenellaceae Family	101	46265	0.00218308
ASV101	HealthyVolunteer-1	Bacteria	Desulfobacterota	Desulfovibrionia	Desulfovibrionales	Desulfovibrionaceae	Bilophila	99	46265	0.00213985
ASV106	HealthyVolunteer-1	Bacteria	Bacteroidota	Bacteroidia	Bacteroidales	Rikenellaceae	Alistipes	99	46265	0.00213985
ASV13	HealthyVolunteer-1	Bacteria	Actinobacteriota	Coriobacteriia	Coriobacteriales	Coriobacteriaceae	Collinsella	99	46265	0.00213985
ASV238	HealthyVolunteer-1	Bacteria	Firmicutes	Clostridia	Lachnospirales	Lachnospiraceae	[Ruminococcus] torques group	90	46265	0.00194531
ASV1619	HealthyVolunteer-1	Bacteria	Bacteroidota	Bacteroidia	Bacteroidales	Bacteroidaceae	Bacteroides	89	46265	0.0019237
ASV92	HealthyVolunteer-1	Bacteria	Firmicutes	Clostridia	Lachnospirales	Lachnospiraceae	Fusicatenibacter	89	46265	0.0019237
ASV17	HealthyVolunteer-1	Bacteria	Bacteroidota	Bacteroidia	Bacteroidales	Rikenellaceae	Alistipes	88	46265	0.00190209
ASV184	HealthyVolunteer-1	Bacteria	Firmicutes	Clostridia	Peptostreptococcales-Tissierellales	Family XI	Anaerococcus	88	46265	0.00190209
ASV384	HealthyVolunteer-1	Bacteria	Bacteroidota	Bacteroidia	Bacteroidales	Marinifilaceae	Butyricimonas	87	46265	0.00188047
ASV555	HealthyVolunteer-1	Bacteria	Firmicutes	Bacilli	Izemoplasmatales	Izemoplasmatales Order	Izemoplasmatales Order	85	46265	0.00183724
ASV373	HealthyVolunteer-1	Bacteria	Firmicutes	Clostridia	Lachnospirales	Lachnospiraceae	[Eubacterium] eligens group	82	46265	0.0017724
ASV483	HealthyVolunteer-1	Bacteria	Firmicutes	Clostridia	Lachnospirales	Lachnospiraceae	[Eubacterium] xylanophilum group	80	46265	0.00172917
ASV271	HealthyVolunteer-1	Bacteria	Firmicutes	Clostridia	Lachnospirales	Lachnospiraceae	Lachnospira	75	46265	0.0016211
ASV35	HealthyVolunteer-1	Bacteria	Firmicutes	Clostridia	Peptostreptococcales-Tissierellales	Family XI	Peptoniphilus	74	46265	0.00159948
ASV90	HealthyVolunteer-1	Bacteria	Firmicutes	Clostridia	Oscillospirales	Ruminococcaceae	Subdoligranulum	70	46265	0.00151302
ASV1775	HealthyVolunteer-1	Bacteria	Firmicutes	Clostridia	Lachnospirales	Lachnospiraceae	Lachnospiraceae NK4A136 group	66	46265	0.00142656
ASV174	HealthyVolunteer-1	Bacteria	Firmicutes	Clostridia	Peptostreptococcales-Tissierellales	Peptostreptococcaceae	Romboutsia	65	46265	0.00140495
ASV1007	HealthyVolunteer-1	Bacteria	Firmicutes	Clostridia	Oscillospirales	Oscillospiraceae	Oscillospira	64	46265	0.00138334
ASV79	HealthyVolunteer-1	Bacteria	Bacteroidota	Bacteroidia	Bacteroidales	Bacteroidaceae	Bacteroides	59	46265	0.00127526
ASV74	HealthyVolunteer-1	Bacteria	Firmicutes	Clostridia	Oscillospirales	Ruminococcaceae	Faecalibacterium	56	46265	0.00121042
ASV585	HealthyVolunteer-1	Bacteria	Firmicutes	Clostridia	Oscillospirales	Ruminococcaceae	Faecalibacterium	55	46265	0.0011888
ASV365	HealthyVolunteer-1	Bacteria	Firmicutes	Clostridia	Lachnospirales	Lachnospiraceae	Lachnospiraceae NK4A136 group	53	46265	0.00114557
ASV98	HealthyVolunteer-1	Bacteria	Firmicutes	Clostridia	Lachnospirales	Lachnospiraceae	Blautia	51	46265	0.00110235
ASV14	HealthyVolunteer-1	Bacteria	Firmicutes	Clostridia	Peptostreptococcales-Tissierellales	Family XI	Anaerococcus	48	46265	0.0010375
ASV144	HealthyVolunteer-1	Bacteria	Firmicutes	Clostridia	Lachnospirales	Lachnospiraceae	[Ruminococcus] torques group	48	46265	0.0010375
ASV42	HealthyVolunteer-1	Archaea	Euryarchaeota	Methanobacteria	Methanobacteriales	Methanobacteriaceae	Methanobrevibacter	48	46265	0.0010375
ASV958	HealthyVolunteer-1	Bacteria	Firmicutes	Clostridia	Oscillospirales	UCG-010	UCG-010 Family	47	46265	0.00101589
ASV113	HealthyVolunteer-1	Bacteria	Firmicutes	Clostridia	Oscillospirales	Oscillospiraceae	Oscillibacter	45	46265	0.000972658
ASV370	HealthyVolunteer-1	Bacteria	Firmicutes	Clostridia	Lachnospirales	Lachnospiraceae	[Eubacterium] eligens group	44	46265	0.000951043
ASV152	HealthyVolunteer-1	Bacteria	Bacteroidota	Bacteroidia	Bacteroidales	Porphyromonadaceae	Porphyromonas	42	46265	0.000907814
ASV355	HealthyVolunteer-1	Bacteria	Firmicutes	Clostridia	Oscillospirales	Oscillospiraceae	NK4A214 group	42	46265	0.000907814
ASV94	HealthyVolunteer-1	Bacteria	Firmicutes	Clostridia	Lachnospirales	Lachnospiraceae	Dorea	41	46265	0.000886199
ASV588	HealthyVolunteer-1	Bacteria	Firmicutes	Clostridia	Lachnospirales	Lachnospiraceae	Roseburia	40	46265	0.000864584
ASV1279	HealthyVolunteer-1	Bacteria	Firmicutes	Clostridia	Oscillospirales	[Eubacterium] coprostanoligenes group	[Eubacterium] coprostanoligenes group Family	38	46265	0.000821355
ASV163	HealthyVolunteer-1	Bacteria	Firmicutes	Clostridia	Clostridiales	Clostridiaceae	Clostridium sensu stricto 1	38	46265	0.000821355
ASV433	HealthyVolunteer-1	Bacteria	Firmicutes	Clostridia	Oscillospirales	Oscillospiraceae	Intestinimonas	38	46265	0.000821355
ASV27	HealthyVolunteer-1	Bacteria	Actinobacteriota	Actinobacteria	Bifidobacteriales	Bifidobacteriaceae	Bifidobacterium	37	46265	0.000799741
ASV2050	HealthyVolunteer-1	Bacteria	Firmicutes	Clostridia	Clostridia UCG-014	Clostridia UCG-014 Order	Clostridia UCG-014 Order	36	46265	0.000778126
ASV470	HealthyVolunteer-1	Bacteria	Bacteroidota	Bacteroidia	Bacteroidales	Rikenellaceae	Alistipes	36	46265	0.000778126
ASV494	HealthyVolunteer-1	Bacteria	Firmicutes	Clostridia	Lachnospirales	Lachnospiraceae	Lachnoclostridium	36	46265	0.000778126
ASV52	HealthyVolunteer-1	Bacteria	Bacteroidota	Bacteroidia	Bacteroidales	Porphyromonadaceae	Porphyromonas	36	46265	0.000778126
ASV46	HealthyVolunteer-1	Bacteria	Firmicutes	Clostridia	Peptostreptococcales-Tissierellales	Family XI	Ezakiella	35	46265	0.000756511
ASV16	HealthyVolunteer-1	Bacteria	Bacteroidota	Bacteroidia	Bacteroidales	Prevotellaceae	Prevotella	34	46265	0.000734897
ASV1241	HealthyVolunteer-1	Bacteria	Firmicutes	Clostridia	Lachnospirales	Lachnospiraceae	[Eubacterium] ventriosum group	32	46265	0.000691668
ASV427	HealthyVolunteer-1	Bacteria	Firmicutes	Clostridia	Oscillospirales	Oscillospiraceae	Intestinimonas	32	46265	0.000691668
ASV57	HealthyVolunteer-1	Bacteria	Bacteroidota	Bacteroidia	Bacteroidales	Bacteroidaceae	Bacteroides	32	46265	0.000691668
ASV453	HealthyVolunteer-1	Bacteria	Firmicutes	Clostridia	Lachnospirales	Lachnospiraceae	Lachnoclostridium	29	46265	0.000626824
ASV1558	HealthyVolunteer-1	Bacteria	Firmicutes	Negativicutes	Veillonellales-Selenomonadales	Veillonellaceae	Allisonella	28	46265	0.000605209
ASV65	HealthyVolunteer-1	Bacteria	Firmicutes	Clostridia	Lachnospirales	Lachnospiraceae	Blautia	28	46265	0.000605209
ASV2160	HealthyVolunteer-1	Bacteria	Firmicutes	Clostridia	Christensenellales	Christensenellaceae	Christensenellaceae Family	27	46265	0.000583595
ASV30	HealthyVolunteer-1	Bacteria	Actinobacteriota	Actinobacteria	Bifidobacteriales	Bifidobacteriaceae	Bifidobacterium	27	46265	0.000583595
ASV44	HealthyVolunteer-1	Bacteria	Bacteroidota	Bacteroidia	Bacteroidales	Prevotellaceae	Prevotella	27	46265	0.000583595
ASV519	HealthyVolunteer-1	Bacteria	Firmicutes	Clostridia	Monoglobales	Monoglobaceae	Monoglobus	27	46265	0.000583595
ASV852	HealthyVolunteer-1	Bacteria	Firmicutes	Clostridia	Oscillospirales	Ruminococcaceae	Ruminococcaceae Family	27	46265	0.000583595
ASV960	HealthyVolunteer-1	Bacteria	Firmicutes	Clostridia	Lachnospirales	Lachnospiraceae	Lachnospiraceae Family	27	46265	0.000583595
ASV242	HealthyVolunteer-1	Bacteria	Firmicutes	Clostridia	Lachnospirales	Lachnospiraceae	Dorea	26	46265	0.00056198
ASV76	HealthyVolunteer-1	Bacteria	Firmicutes	Clostridia	Lachnospirales	Lachnospiraceae	Anaerostipes	26	46265	0.00056198
ASV1704	HealthyVolunteer-1	Bacteria	Firmicutes	Firmicutes Phylum	Firmicutes Phylum	Firmicutes Phylum	Firmicutes Phylum	25	46265	0.000540365
ASV2113	HealthyVolunteer-1	Bacteria	Firmicutes	Clostridia	Oscillospirales	UCG-010	UCG-010 Family	25	46265	0.000540365
ASV223	HealthyVolunteer-1	Bacteria	Bacteroidota	Bacteroidia	Bacteroidales	Bacteroidaceae	Bacteroides	25	46265	0.000540365
ASV308	HealthyVolunteer-1	Bacteria	Bacteroidota	Bacteroidia	Bacteroidales	Barnesiellaceae	Coprobacter	25	46265	0.000540365
ASV345	HealthyVolunteer-1	Bacteria	Firmicutes	Clostridia	Peptostreptococcales-Tissierellales	Family XI	Anaerococcus	24	46265	0.000518751
ASV395	HealthyVolunteer-1	Bacteria	Firmicutes	Clostridia	Oscillospirales	Ruminococcaceae	Incertae Sedis	24	46265	0.000518751
ASV647	HealthyVolunteer-1	Bacteria	Firmicutes	Clostridia	Lachnospirales	Lachnospiraceae	Lachnoclostridium	24	46265	0.000518751
ASV215	HealthyVolunteer-1	Bacteria	Firmicutes	Bacilli	Erysipelotrichales	Erysipelatoclostridiaceae	Erysipelotrichaceae UCG-003	23	46265	0.000497136
ASV437	HealthyVolunteer-1	Bacteria	Actinobacteriota	Coriobacteriia	Coriobacteriales	Eggerthellaceae	Slackia	22	46265	0.000475521
ASV1013	HealthyVolunteer-1	Bacteria	Firmicutes	Clostridia	Oscillospirales	Butyricicoccaceae	Butyricicoccus	21	46265	0.000453907
ASV487	HealthyVolunteer-1	Bacteria	Firmicutes	Clostridia	Oscillospirales	Oscillospiraceae	Colidextribacter	21	46265	0.000453907
ASV640	HealthyVolunteer-1	Bacteria	Firmicutes	Clostridia	Oscillospirales	Ruminococcaceae	Ruminococcus	20	46265	0.000432292
ASV320	HealthyVolunteer-1	Bacteria	Firmicutes	Clostridia	Lachnospirales	Lachnospiraceae	[Eubacterium] hallii group	19	46265	0.000410678
ASV484	HealthyVolunteer-1	Bacteria	Firmicutes	Clostridia	Lachnospirales	Lachnospiraceae	Lachnospiraceae Family	19	46265	0.000410678
ASV849	HealthyVolunteer-1	Bacteria	Firmicutes	Clostridia	Oscillospirales	Ruminococcaceae	Ruminococcaceae Family	18	46265	0.000389063
ASV89	HealthyVolunteer-1	Bacteria	Bacteroidota	Bacteroidia	Bacteroidales	Bacteroidaceae	Bacteroides	18	46265	0.000389063
ASV260	HealthyVolunteer-1	Bacteria	Firmicutes	Clostridia	Lachnospirales	Lachnospiraceae	Roseburia	17	46265	0.000367448
ASV533	HealthyVolunteer-1	Bacteria	Firmicutes	Clostridia	Lachnospirales	Lachnospiraceae	Lachnoclostridium	17	46265	0.000367448
ASV674	HealthyVolunteer-1	Bacteria	Verrucomicrobiota	Lentisphaeria	Victivallales	Victivallaceae	Victivallis	17	46265	0.000367448
ASV2147	HealthyVolunteer-1	Bacteria	Firmicutes	Clostridia	Clostridia Class	Clostridia Class	Clostridia Class	16	46265	0.000345834
ASV102	HealthyVolunteer-1	Bacteria	Firmicutes	Clostridia	Peptostreptococcales-Tissierellales	Family XI	Peptoniphilus	15	46265	0.000324219
ASV1318	HealthyVolunteer-1	Bacteria	Firmicutes	Clostridia	Oscillospirales	Oscillospiraceae	Oscillibacter	15	46265	0.000324219
ASV168	HealthyVolunteer-1	Bacteria	Firmicutes	Negativicutes	Veillonellales-Selenomonadales	Veillonellaceae	Dialister	15	46265	0.000324219
ASV2410	HealthyVolunteer-1	Bacteria	Firmicutes	Clostridia	Oscillospirales	UCG-010	UCG-010 Family	15	46265	0.000324219
ASV414	HealthyVolunteer-1	Bacteria	Firmicutes	Clostridia	Christensenellales	Christensenellaceae	Christensenellaceae R-7 group	15	46265	0.000324219
ASV572	HealthyVolunteer-1	Bacteria	Firmicutes	Clostridia	Oscillospirales	Oscillospiraceae	Intestinimonas	15	46265	0.000324219
ASV597	HealthyVolunteer-1	Bacteria	Firmicutes	Clostridia	Christensenellales	Christensenellaceae	Christensenellaceae R-7 group	15	46265	0.000324219
ASV45	HealthyVolunteer-1	Bacteria	Firmicutes	Clostridia	Peptostreptococcales-Tissierellales	Family XI	Peptoniphilus	14	46265	0.000302605
ASV493	HealthyVolunteer-1	Bacteria	Bacteroidota	Bacteroidia	Bacteroidales	Marinifilaceae	Butyricimonas	14	46265	0.000302605
ASV856	HealthyVolunteer-1	Bacteria	Firmicutes	Clostridia	Christensenellales	Christensenellaceae	Christensenellaceae R-7 group	14	46265	0.000302605
ASV1375	HealthyVolunteer-1	Bacteria	Actinobacteriota	Actinobacteria	Corynebacteriales	Corynebacteriaceae	Corynebacterium	13	46265	0.00028099
ASV2465	HealthyVolunteer-1	Bacteria	Firmicutes	Negativicutes	Veillonellales-Selenomonadales	Veillonellaceae	Dialister	13	46265	0.00028099
ASV247	HealthyVolunteer-1	Bacteria	Firmicutes	Clostridia	Clostridiales	Clostridiaceae	Clostridium sensu stricto 1	13	46265	0.00028099
ASV648	HealthyVolunteer-1	Bacteria	Bacteroidota	Bacteroidia	Bacteroidales	Rikenellaceae	Alistipes	13	46265	0.00028099
ASV935	HealthyVolunteer-1	Bacteria	Firmicutes	Bacilli	Lactobacillales	Lactobacillaceae	Lactobacillus	13	46265	0.00028099
ASV2499	HealthyVolunteer-1	Bacteria	Bacteroidota	Bacteroidia	Bacteroidales	Marinifilaceae	Odoribacter	12	46265	0.000259375
ASV2500	HealthyVolunteer-1	Bacteria	Firmicutes	Clostridia	Oscillospirales	Oscillospiraceae	Oscillospira	12	46265	0.000259375
ASV39	HealthyVolunteer-1	Bacteria	Bacteroidota	Bacteroidia	Bacteroidales	Porphyromonadaceae	Porphyromonas	12	46265	0.000259375
ASV595	HealthyVolunteer-1	Bacteria	Actinobacteriota	Coriobacteriia	Coriobacteriales	Eggerthellaceae	Enterorhabdus	12	46265	0.000259375
ASV69	HealthyVolunteer-1	Bacteria	Firmicutes	Clostridia	Peptostreptococcales-Tissierellales	Family XI	Murdochiella	12	46265	0.000259375
ASV1049	HealthyVolunteer-1	Bacteria	Firmicutes	Clostridia	Lachnospirales	Lachnospiraceae	Lachnospiraceae UCG-010	11	46265	0.000237761
ASV1823	HealthyVolunteer-1	Bacteria	Firmicutes	Clostridia	Clostridia Class	Clostridia Class	Clostridia Class	11	46265	0.000237761
ASV495	HealthyVolunteer-1	Bacteria	Firmicutes	Clostridia	Oscillospirales	UCG-010	UCG-010 Family	11	46265	0.000237761
ASV543	HealthyVolunteer-1	Bacteria	Firmicutes	Clostridia	Lachnospirales	Lachnospiraceae	CAG-56	11	46265	0.000237761
ASV56	HealthyVolunteer-1	Bacteria	Proteobacteria	Gammaproteobacteria	Burkholderiales	Sutterellaceae	Parasutterella	11	46265	0.000237761
ASV68	HealthyVolunteer-1	Bacteria	Campylobacterota	Campylobacteria	Campylobacterales	Campylobacteraceae	Campylobacter	11	46265	0.000237761
ASV86	HealthyVolunteer-1	Bacteria	Firmicutes	Clostridia	Peptostreptococcales-Tissierellales	Family XI	Anaerococcus	11	46265	0.000237761
ASV1240	HealthyVolunteer-1	Bacteria	Firmicutes	Clostridia	Oscillospirales	Oscillospiraceae	Intestinimonas	10	46265	0.000216146
ASV191	HealthyVolunteer-1	Bacteria	Firmicutes	Clostridia	Peptostreptococcales-Tissierellales	Family XI	Anaerococcus	10	46265	0.000216146
ASV195	HealthyVolunteer-1	Bacteria	Actinobacteriota	Actinobacteria	Corynebacteriales	Corynebacteriaceae	Corynebacterium	10	46265	0.000216146
ASV697	HealthyVolunteer-1	Bacteria	Firmicutes	Bacilli	Erysipelotrichales	Erysipelotrichaceae	Catenisphaera	10	46265	0.000216146
ASV739	HealthyVolunteer-1	Bacteria	Firmicutes	Clostridia	Lachnospirales	Lachnospiraceae	UC5-1-2E3	10	46265	0.000216146
ASV741	HealthyVolunteer-1	Bacteria	Firmicutes	Bacilli	Erysipelotrichales	Erysipelotrichaceae	Turicibacter	10	46265	0.000216146
ASV91	HealthyVolunteer-1	Bacteria	Firmicutes	Clostridia	Christensenellales	Christensenellaceae	Christensenellaceae Family	10	46265	0.000216146
ASV1063	HealthyVolunteer-1	Bacteria	Firmicutes	Incertae Sedis	DTU014	DTU014 Order	DTU014 Order	9	46265	0.000194532
ASV1510	HealthyVolunteer-1	Bacteria	Firmicutes	Clostridia	Peptostreptococcales-Tissierellales	Anaerovoracaceae	Family XIII AD3011 group	9	46265	0.000194532
ASV2272	HealthyVolunteer-1	Bacteria	Firmicutes	Clostridia	Oscillospirales	Oscillospiraceae	Oscillospiraceae Family	9	46265	0.000194532
ASV233	HealthyVolunteer-1	Bacteria	Actinobacteriota	Actinobacteria	Actinomycetales	Actinomycetaceae	Actinomycetaceae Family	9	46265	0.000194532
ASV2408	HealthyVolunteer-1	Bacteria	Firmicutes	Clostridia	Oscillospirales	UCG-010	UCG-010 Family	9	46265	0.000194532
ASV2620	HealthyVolunteer-1	Bacteria	Firmicutes	Clostridia	Oscillospirales	Oscillospiraceae	Colidextribacter	9	46265	0.000194532
ASV2621	HealthyVolunteer-1	Bacteria	Firmicutes	Clostridia	Lachnospirales	Lachnospiraceae	[Ruminococcus] torques group	9	46265	0.000194532
ASV380	HealthyVolunteer-1	Bacteria	Firmicutes	Clostridia	Lachnospirales	Lachnospiraceae	[Eubacterium] ventriosum group	9	46265	0.000194532
ASV448	HealthyVolunteer-1	Bacteria	Firmicutes	Clostridia	Lachnospirales	Lachnospiraceae	Lachnospiraceae UCG-009	9	46265	0.000194532
ASV450	HealthyVolunteer-1	Bacteria	Desulfobacterota	Desulfovibrionia	Desulfovibrionales	Desulfovibrionaceae	Desulfovibrionaceae Family	9	46265	0.000194532
ASV826	HealthyVolunteer-1	Bacteria	Firmicutes	Clostridia	Peptococcales	Peptococcaceae	Peptococcaceae Family	9	46265	0.000194532
ASV1052	HealthyVolunteer-1	Bacteria	Firmicutes	Clostridia	Oscillospirales	Ruminococcaceae	Angelakisella	8	46265	0.000172917
ASV1687	HealthyVolunteer-1	Bacteria	Firmicutes	Clostridia	Oscillospirales	Ruminococcaceae	Ruminococcaceae Family	8	46265	0.000172917
ASV209	HealthyVolunteer-1	Bacteria	Firmicutes	Clostridia	Peptostreptococcales-Tissierellales	Family XI	Peptoniphilus	8	46265	0.000172917
ASV306	HealthyVolunteer-1	Bacteria	Firmicutes	Clostridia	Oscillospirales	Ruminococcaceae	Incertae Sedis	8	46265	0.000172917
ASV377	HealthyVolunteer-1	Bacteria	Bacteroidota	Bacteroidia	Bacteroidales	Rikenellaceae	Alistipes	8	46265	0.000172917
ASV993	HealthyVolunteer-1	Bacteria	Firmicutes	Clostridia	Peptostreptococcales-Tissierellales	Anaerovoracaceae	Family XIII AD3011 group	8	46265	0.000172917
ASV1866	HealthyVolunteer-1	Bacteria	Firmicutes	Clostridia	Peptostreptococcales-Tissierellales	Anaerovoracaceae	[Eubacterium] nodatum group	7	46265	0.000151302
ASV2	HealthyVolunteer-1	Bacteria	Proteobacteria	Gammaproteobacteria	Enterobacterales	Enterobacteriaceae	Escherichia-Shigella	7	46265	0.000151302
ASV60	HealthyVolunteer-1	Bacteria	Firmicutes	Clostridia	Peptostreptococcales-Tissierellales	Anaerovoracaceae	S5-A14a	7	46265	0.000151302
ASV1050	HealthyVolunteer-1	Bacteria	Firmicutes	Clostridia	Oscillospirales	Ruminococcaceae	Ruminococcaceae Family	6	46265	0.000129688
ASV1135	HealthyVolunteer-1	Bacteria	Firmicutes	Clostridia	Lachnospirales	Lachnospiraceae	Lachnoclostridium	6	46265	0.000129688
ASV1274	HealthyVolunteer-1	Bacteria	Firmicutes	Clostridia	Lachnospirales	Lachnospiraceae	GCA-900066575	6	46265	0.000129688
ASV130	HealthyVolunteer-1	Bacteria	Firmicutes	Negativicutes	Veillonellales-Selenomonadales	Veillonellaceae	Veillonella	6	46265	0.000129688
ASV1584	HealthyVolunteer-1	Bacteria	Firmicutes	Clostridia	Oscillospirales	Oscillospiraceae	Intestinimonas	6	46265	0.000129688
ASV2248	HealthyVolunteer-1	Bacteria	Firmicutes	Clostridia	Clostridia Class	Clostridia Class	Clostridia Class	6	46265	0.000129688
ASV2464	HealthyVolunteer-1	Bacteria	Firmicutes	Clostridia	Oscillospirales	Ruminococcaceae	Ruminococcaceae Family	6	46265	0.000129688
ASV2501	HealthyVolunteer-1	Bacteria	Firmicutes	Clostridia	Oscillospirales	Oscillospiraceae	Oscillospiraceae Family	6	46265	0.000129688
ASV2858	HealthyVolunteer-1	Bacteria	Fusobacteriota	Fusobacteriia	Fusobacteriales	Fusobacteriaceae	Fusobacterium	6	46265	0.000129688
ASV2859	HealthyVolunteer-1	Bacteria	Firmicutes	Clostridia	Oscillospirales	Oscillospiraceae	Colidextribacter	6	46265	0.000129688
ASV2860	HealthyVolunteer-1	Bacteria	Firmicutes	Clostridia	Clostridia Class	Clostridia Class	Clostridia Class	6	46265	0.000129688
ASV4	HealthyVolunteer-1	Bacteria	Bacteroidota	Bacteroidia	Bacteroidales	Bacteroidaceae	Bacteroides	6	46265	0.000129688
ASV408	HealthyVolunteer-1	Bacteria	Firmicutes	Clostridia	Oscillospirales	Oscillospiraceae	Intestinimonas	6	46265	0.000129688
ASV54	HealthyVolunteer-1	Bacteria	Bacteroidota	Bacteroidia	Bacteroidales	Porphyromonadaceae	Porphyromonas	6	46265	0.000129688
ASV1511	HealthyVolunteer-1	Bacteria	Firmicutes	Clostridia	Lachnospirales	Lachnospiraceae	Shuttleworthia	5	46265	0.000108073
ASV2975	HealthyVolunteer-1	Bacteria	Firmicutes	Clostridia	Oscillospirales	UCG-010	UCG-010 Family	5	46265	0.000108073
ASV2976	HealthyVolunteer-1	Bacteria	Firmicutes	Clostridia	Oscillospirales	Oscillospiraceae	Oscillospiraceae Family	5	46265	0.000108073
ASV2977	HealthyVolunteer-1	Bacteria	Firmicutes	Clostridia	Clostridia Class	Clostridia Class	Clostridia Class	5	46265	0.000108073
ASV625	HealthyVolunteer-1	Bacteria	Actinobacteriota	Actinobacteria	Actinomycetales	Actinomycetaceae	Actinomyces	5	46265	0.000108073
ASV687	HealthyVolunteer-1	Bacteria	Firmicutes	Clostridia	Lachnospirales	Lachnospiraceae	Lachnospira	5	46265	0.000108073
ASV719	HealthyVolunteer-1	Bacteria	Firmicutes	Clostridia	Christensenellales	Christensenellaceae	Christensenellaceae R-7 group	5	46265	0.000108073
ASV931	HealthyVolunteer-1	Bacteria	Firmicutes	Clostridia	Christensenellales	Christensenellaceae	Christensenellaceae R-7 group	5	46265	0.000108073
ASV207	HealthyVolunteer-1	Bacteria	Firmicutes	Clostridia	Peptostreptococcales-Tissierellales	Peptostreptococcaceae	Intestinibacter	4	46265	8.64584e-05
ASV2203	HealthyVolunteer-1	Bacteria	Firmicutes	Clostridia	Peptococcales	Peptococcaceae	Peptococcaceae Family	4	46265	8.64584e-05
ASV3125	HealthyVolunteer-1	Bacteria	Firmicutes	Clostridia	Clostridia UCG-014	Clostridia UCG-014 Order	Clostridia UCG-014 Order	4	46265	8.64584e-05
ASV3126	HealthyVolunteer-1	Bacteria	Firmicutes	Clostridia	Lachnospirales	Lachnospiraceae	Lachnospiraceae Family	4	46265	8.64584e-05
ASV599	HealthyVolunteer-1	Bacteria	Firmicutes	Clostridia	Clostridia vadinBB60 group	Clostridia vadinBB60 group Order	Clostridia vadinBB60 group Order	4	46265	8.64584e-05
ASV6	HealthyVolunteer-1	Bacteria	Bacteroidota	Bacteroidia	Bacteroidales	Prevotellaceae	Prevotella	4	46265	8.64584e-05
ASV620	HealthyVolunteer-1	Bacteria	Actinobacteriota	Actinobacteria	Corynebacteriales	Corynebacteriaceae	Corynebacterium	4	46265	8.64584e-05
ASV1002	HealthyVolunteer-1	Bacteria	Firmicutes	Clostridia	Peptostreptococcales-Tissierellales	Anaerovoracaceae	Family XIII UCG-001	3	46265	6.48438e-05
ASV1162	HealthyVolunteer-1	Bacteria	Firmicutes	Clostridia	Clostridia Class	Clostridia Class	Clostridia Class	3	46265	6.48438e-05
ASV1355	HealthyVolunteer-1	Bacteria	Firmicutes	Clostridia	Oscillospirales	UCG-010	UCG-010 Family	3	46265	6.48438e-05
ASV1759	HealthyVolunteer-1	Bacteria	Synergistota	Synergistia	Synergistales	Synergistaceae	Jonquetella	3	46265	6.48438e-05
ASV1885	HealthyVolunteer-1	Bacteria	Firmicutes	Clostridia	Christensenellales	Christensenellaceae	Christensenellaceae Family	3	46265	6.48438e-05
ASV1971	HealthyVolunteer-1	Bacteria	Firmicutes	Clostridia	Clostridia Class	Clostridia Class	Clostridia Class	3	46265	6.48438e-05
ASV2133	HealthyVolunteer-1	Bacteria	Firmicutes	Clostridia	Christensenellales	Christensenellaceae	Christensenellaceae R-7 group	3	46265	6.48438e-05
ASV2222	HealthyVolunteer-1	Bacteria	Firmicutes	Clostridia	Clostridia Class	Clostridia Class	Clostridia Class	3	46265	6.48438e-05
ASV227	HealthyVolunteer-1	Bacteria	Firmicutes	Clostridia	Oscillospirales	[Eubacterium] coprostanoligenes group	[Eubacterium] coprostanoligenes group Family	3	46265	6.48438e-05
ASV2679	HealthyVolunteer-1	Bacteria	Firmicutes	Clostridia	Oscillospirales	Oscillospiraceae	Oscillospiraceae Family	3	46265	6.48438e-05
ASV2739	HealthyVolunteer-1	Bacteria	Firmicutes	Clostridia	Peptostreptococcales-Tissierellales	Anaerovoracaceae	Family XIII AD3011 group	3	46265	6.48438e-05
ASV328	HealthyVolunteer-1	Bacteria	Firmicutes	Negativicutes	Veillonellales-Selenomonadales	Veillonellaceae	Negativicoccus	3	46265	6.48438e-05
ASV340	HealthyVolunteer-1	Bacteria	Bacteroidota	Bacteroidia	Bacteroidales	Rikenellaceae	Alistipes	3	46265	6.48438e-05
ASV3404	HealthyVolunteer-1	Bacteria	Firmicutes	Clostridia	Monoglobales	Monoglobaceae	Monoglobus	3	46265	6.48438e-05
ASV3405	HealthyVolunteer-1	Bacteria	Firmicutes	Clostridia	Peptostreptococcales-Tissierellales	Family XI	Peptoniphilus	3	46265	6.48438e-05
ASV3406	HealthyVolunteer-1	Bacteria	Bacteroidota	Bacteroidia	Bacteroidales	Barnesiellaceae	Coprobacter	3	46265	6.48438e-05
ASV3407	HealthyVolunteer-1	Bacteria	Firmicutes	Clostridia	Peptostreptococcales-Tissierellales	Anaerovoracaceae	Family XIII AD3011 group	3	46265	6.48438e-05
ASV3408	HealthyVolunteer-1	Bacteria	Firmicutes	Clostridia	Oscillospirales	Ruminococcaceae	Pygmaiobacter	3	46265	6.48438e-05
ASV526	HealthyVolunteer-1	Bacteria	Firmicutes	Clostridia	Oscillospirales	Ruminococcaceae	Anaerotruncus	3	46265	6.48438e-05
ASV66	HealthyVolunteer-1	Bacteria	Firmicutes	Clostridia	Lachnospirales	Lachnospiraceae	Lachnoclostridium	3	46265	6.48438e-05
ASV807	HealthyVolunteer-1	Bacteria	Firmicutes	Clostridia	Oscillospirales	Ruminococcaceae	DTU089	3	46265	6.48438e-05
ASV1171	HealthyVolunteer-1	Bacteria	Firmicutes	Clostridia	Oscillospirales	Ruminococcaceae	Incertae Sedis	2	46265	4.32292e-05
ASV1850	HealthyVolunteer-1	Bacteria	Firmicutes	Clostridia	Peptococcales	Peptococcaceae	Peptococcaceae Family	2	46265	4.32292e-05
ASV3795	HealthyVolunteer-1	Bacteria	Firmicutes	Clostridia	Monoglobales	Monoglobaceae	Monoglobus	2	46265	4.32292e-05
ASV100	HealthyVolunteer-1	Bacteria	Bacteroidota	Bacteroidia	Bacteroidales	Bacteroidaceae	Bacteroides	0	46265	0
ASV1000	HealthyVolunteer-1	Bacteria	Proteobacteria	Gammaproteobacteria	Enterobacterales	Pasteurellaceae	Haemophilus	0	46265	0
ASV1001	HealthyVolunteer-1	Bacteria	Firmicutes	Clostridia	Christensenellales	Christensenellaceae	Christensenellaceae R-7 group	0	46265	0
ASV1003	HealthyVolunteer-1	Bacteria	Bacteroidota	Bacteroidia	Bacteroidales	Muribaculaceae	Muribaculaceae Family	0	46265	0
ASV1005	HealthyVolunteer-1	Bacteria	Firmicutes	Clostridia	Peptostreptococcales-Tissierellales	Family XI	Murdochiella	0	46265	0
ASV1006	HealthyVolunteer-1	Bacteria	Firmicutes	Clostridia	Oscillospirales	Ruminococcaceae	Anaerotruncus	0	46265	0
ASV1008	HealthyVolunteer-1	Bacteria	Firmicutes	Clostridia	Clostridia vadinBB60 group	Clostridia vadinBB60 group Order	Clostridia vadinBB60 group Order	0	46265	0
ASV1009	HealthyVolunteer-1	Bacteria	Bacteroidota	Bacteroidia	Bacteroidales	Bacteroidaceae	Bacteroides	0	46265	0
ASV1010	HealthyVolunteer-1	Bacteria	Firmicutes	Negativicutes	Veillonellales-Selenomonadales	Veillonellaceae	Dialister	0	46265	0
ASV1011	HealthyVolunteer-1	Bacteria	Firmicutes	Clostridia	Oscillospirales	Oscillospiraceae	Colidextribacter	0	46265	0
ASV1012	HealthyVolunteer-1	Bacteria	Firmicutes	Clostridia	Oscillospirales	Ruminococcaceae	Faecalibacterium	0	46265	0
ASV1014	HealthyVolunteer-1	Bacteria	Actinobacteriota	Coriobacteriia	Coriobacteriales	Atopobiaceae	Atopobium	0	46265	0
ASV1015	HealthyVolunteer-1	Bacteria	Firmicutes	Clostridia	Oscillospirales	UCG-010	UCG-010 Family	0	46265	0
ASV1016	HealthyVolunteer-1	Bacteria	Firmicutes	Bacilli	Lactobacillales	Streptococcaceae	Streptococcus	0	46265	0
ASV1017	HealthyVolunteer-1	Bacteria	Firmicutes	Clostridia	Christensenellales	Christensenellaceae	Christensenellaceae R-7 group	0	46265	0
ASV1018	HealthyVolunteer-1	Bacteria	Bacteroidota	Bacteroidia	Bacteroidales	Porphyromonadaceae	Porphyromonas	0	46265	0
ASV1019	HealthyVolunteer-1	Bacteria	Firmicutes	Clostridia	Lachnospirales	Lachnospiraceae	CAG-56	0	46265	0
ASV1020	HealthyVolunteer-1	Bacteria	Firmicutes	Clostridia	Lachnospirales	Lachnospiraceae	Moryella	0	46265	0
ASV1021	HealthyVolunteer-1	Bacteria	Bacteroidota	Bacteroidia	Bacteroidales	Rikenellaceae	Rikenellaceae RC9 gut group	0	46265	0
ASV1022	HealthyVolunteer-1	Bacteria	Firmicutes	Clostridia	Oscillospirales	[Eubacterium] coprostanoligenes group	[Eubacterium] coprostanoligenes group Family	0	46265	0
ASV1023	HealthyVolunteer-1	Bacteria	Firmicutes	Clostridia	Clostridia vadinBB60 group	Clostridia vadinBB60 group Order	Clostridia vadinBB60 group Order	0	46265	0
ASV1024	HealthyVolunteer-1	Bacteria	Bacteroidota	Bacteroidia	Bacteroidales	Prevotellaceae	Prevotella_9	0	46265	0
ASV1025	HealthyVolunteer-1	Bacteria	Firmicutes	Clostridia	Oscillospirales	Oscillospiraceae	Intestinimonas	0	46265	0
ASV1026	HealthyVolunteer-1	Bacteria	Firmicutes	Clostridia	Oscillospirales	Ruminococcaceae	Incertae Sedis	0	46265	0
ASV1027	HealthyVolunteer-1	Bacteria	Proteobacteria	Gammaproteobacteria	Enterobacterales	Enterobacteriaceae	Pseudocitrobacter	0	46265	0
ASV1028	HealthyVolunteer-1	Bacteria	Firmicutes	Clostridia	Peptostreptococcales-Tissierellales	Peptostreptococcaceae	Peptoclostridium	0	46265	0
ASV1029	HealthyVolunteer-1	Bacteria	Firmicutes	Clostridia	Peptostreptococcales-Tissierellales	Family XI	Anaerococcus	0	46265	0
ASV103	HealthyVolunteer-1	Bacteria	Bacteroidota	Bacteroidia	Bacteroidales	Bacteroidaceae	Bacteroides	0	46265	0
ASV1030	HealthyVolunteer-1	Bacteria	Firmicutes	Clostridia	Lachnospirales	Lachnospiraceae	Agathobacter	0	46265	0
ASV1031	HealthyVolunteer-1	Bacteria	Firmicutes	Clostridia	Oscillospirales	Hungateiclostridiaceae	Ruminiclostridium	0	46265	0
ASV1032	HealthyVolunteer-1	Bacteria	Bacteroidota	Bacteroidia	Bacteroidales	Prevotellaceae	Alloprevotella	0	46265	0
ASV1033	HealthyVolunteer-1	Bacteria	Firmicutes	Clostridia	Peptostreptococcales-Tissierellales	Family XI	Anaerococcus	0	46265	0
ASV1034	HealthyVolunteer-1	Bacteria	Firmicutes	Clostridia	Oscillospirales	Butyricicoccaceae	Butyricicoccus	0	46265	0
ASV1035	HealthyVolunteer-1	Bacteria	Firmicutes	Clostridia	Oscillospirales	Ruminococcaceae	Fournierella	0	46265	0
ASV1036	HealthyVolunteer-1	Bacteria	Firmicutes	Bacilli	Lactobacillales	Carnobacteriaceae	Granulicatella	0	46265	0
ASV1037	HealthyVolunteer-1	Bacteria	Desulfobacterota	Desulfovibrionia	Desulfovibrionales	Desulfovibrionaceae	Desulfovibrio	0	46265	0
ASV1038	HealthyVolunteer-1	Bacteria	Firmicutes	Clostridia	Oscillospirales	Butyricicoccaceae	Butyricicoccus	0	46265	0
ASV1039	HealthyVolunteer-1	Bacteria	Firmicutes	Clostridia	Lachnospirales	Lachnospiraceae	Lachnospiraceae Family	0	46265	0
ASV1040	HealthyVolunteer-1	Bacteria	Firmicutes	Bacilli	Erysipelotrichales	Erysipelotrichaceae	Merdibacter	0	46265	0
ASV1041	HealthyVolunteer-1	Bacteria	Firmicutes	Clostridia	Lachnospirales	Lachnospiraceae	Anaerostipes	0	46265	0
ASV1042	HealthyVolunteer-1	Bacteria	Proteobacteria	Gammaproteobacteria	Enterobacterales	Pasteurellaceae	Mannheimia	0	46265	0
ASV1043	HealthyVolunteer-1	Bacteria	Bacteroidota	Bacteroidia	Bacteroidales	Prevotellaceae	Prevotella_7	0	46265	0
ASV1044	HealthyVolunteer-1	Bacteria	Bacteroidota	Bacteroidia	Bacteroidales	Barnesiellaceae	Barnesiella	0	46265	0
ASV1045	HealthyVolunteer-1	Bacteria	Bacteroidota	Bacteroidia	Bacteroidales	Prevotellaceae	Prevotella_7	0	46265	0
ASV1046	HealthyVolunteer-1	Bacteria	Bacteroidota	Bacteroidia	Bacteroidales	Marinifilaceae	Odoribacter	0	46265	0
ASV1047	HealthyVolunteer-1	Bacteria	Firmicutes	Clostridia	Oscillospirales	Ruminococcaceae	Negativibacillus	0	46265	0
ASV1048	HealthyVolunteer-1	Bacteria	Bacteroidota	Bacteroidia	Bacteroidales	Porphyromonadaceae	Porphyromonas	0	46265	0
ASV105	HealthyVolunteer-1	Bacteria	Firmicutes	Bacilli	Lactobacillales	Streptococcaceae	Streptococcus	0	46265	0
ASV1051	HealthyVolunteer-1	Bacteria	Firmicutes	Clostridia	Clostridia Class	Clostridia Class	Clostridia Class	0	46265	0
ASV1053	HealthyVolunteer-1	Bacteria	Firmicutes	Negativicutes	Veillonellales-Selenomonadales	Veillonellaceae	Veillonellaceae Family	0	46265	0
ASV1054	HealthyVolunteer-1	Bacteria	Firmicutes	Clostridia	Lachnospirales	Lachnospiraceae	Lachnoclostridium	0	46265	0
ASV1055	HealthyVolunteer-1	Bacteria	Desulfobacterota	Desulfovibrionia	Desulfovibrionales	Desulfovibrionaceae	Bilophila	0	46265	0
ASV1056	HealthyVolunteer-1	Bacteria	Firmicutes	Clostridia	Peptostreptococcales-Tissierellales	Family XI	Peptoniphilus	0	46265	0
ASV1058	HealthyVolunteer-1	Bacteria	Firmicutes	Clostridia	Oscillospirales	Hungateiclostridiaceae	Fastidiosipila	0	46265	0
ASV1059	HealthyVolunteer-1	Bacteria	Firmicutes	Clostridia	Oscillospirales	Ruminococcaceae	Faecalibacterium	0	46265	0
ASV1060	HealthyVolunteer-1	Bacteria	Firmicutes	Clostridia	Peptostreptococcales-Tissierellales	Family XI	Murdochiella	0	46265	0
ASV1061	HealthyVolunteer-1	Bacteria	Bacteroidota	Bacteroidia	Bacteroidales	Bacteroidaceae	Bacteroides	0	46265	0
ASV1062	HealthyVolunteer-1	Bacteria	Proteobacteria	Gammaproteobacteria	Burkholderiales	Sutterellaceae	Sutterella	0	46265	0
ASV1064	HealthyVolunteer-1	Bacteria	Firmicutes	Clostridia	Oscillospirales	Ruminococcaceae	Ruminococcus	0	46265	0
ASV1065	HealthyVolunteer-1	Bacteria	Actinobacteriota	Actinobacteria	Corynebacteriales	Corynebacteriaceae	Corynebacterium	0	46265	0
ASV1066	HealthyVolunteer-1	Bacteria	Firmicutes	Negativicutes	Acidaminococcales	Acidaminococcaceae	Phascolarctobacterium	0	46265	0
ASV1067	HealthyVolunteer-1	Bacteria	Firmicutes	Clostridia	Lachnospirales	Lachnospiraceae	Anaerostipes	0	46265	0
ASV1068	HealthyVolunteer-1	Bacteria	Actinobacteriota	Coriobacteriia	Coriobacteriales	Atopobiaceae	Atopobium	0	46265	0
ASV1069	HealthyVolunteer-1	Bacteria	Synergistota	Synergistia	Synergistales	Synergistaceae	Cloacibacillus	0	46265	0
ASV107	HealthyVolunteer-1	Bacteria	Firmicutes	Clostridia	Oscillospirales	Oscillospiraceae	UCG-002	0	46265	0
ASV1070	HealthyVolunteer-1	Bacteria	Actinobacteriota	Coriobacteriia	Coriobacteriales	Eggerthellaceae	CHKCI002	0	46265	0
ASV1071	HealthyVolunteer-1	Bacteria	Firmicutes	Clostridia	Lachnospirales	Lachnospiraceae	Fusicatenibacter	0	46265	0
ASV1072	HealthyVolunteer-1	Bacteria	Firmicutes	Clostridia	Clostridiales	Clostridiaceae	Clostridium sensu stricto 1	0	46265	0
ASV1073	HealthyVolunteer-1	Bacteria	Bacteroidota	Bacteroidia	Bacteroidales	Prevotellaceae	Paraprevotella	0	46265	0
ASV1074	HealthyVolunteer-1	Bacteria	Firmicutes	Negativicutes	Veillonellales-Selenomonadales	Veillonellaceae	Megasphaera	0	46265	0
ASV1075	HealthyVolunteer-1	Bacteria	Bacteroidota	Bacteroidia	Bacteroidales	Muribaculaceae	Muribaculaceae Family	0	46265	0
ASV1076	HealthyVolunteer-1	Bacteria	Firmicutes	Clostridia	Peptostreptococcales-Tissierellales	Anaerovoracaceae	Family XIII AD3011 group	0	46265	0
ASV1077	HealthyVolunteer-1	Bacteria	Bacteroidota	Bacteroidia	Bacteroidales	Bacteroidales Order	Bacteroidales Order	0	46265	0
ASV1078	HealthyVolunteer-1	Bacteria	Firmicutes	Bacilli	Staphylococcales	Gemellaceae	Gemella	0	46265	0
ASV1079	HealthyVolunteer-1	Bacteria	Actinobacteriota	Actinobacteria	Actinomycetales	Actinomycetaceae	Actinomycetaceae Family	0	46265	0
ASV108	HealthyVolunteer-1	Bacteria	Fusobacteriota	Fusobacteriia	Fusobacteriales	Leptotrichiaceae	Oceanivirga	0	46265	0
ASV1080	HealthyVolunteer-1	Bacteria	Proteobacteria	Gammaproteobacteria	Enterobacterales	Hafniaceae	Hafnia-Obesumbacterium	0	46265	0
ASV1081	HealthyVolunteer-1	Bacteria	Bacteroidota	Bacteroidia	Bacteroidales	Bacteroidales Order	Bacteroidales Order	0	46265	0
ASV1082	HealthyVolunteer-1	Bacteria	Proteobacteria	Gammaproteobacteria	Burkholderiales	Sutterellaceae	Sutterella	0	46265	0
ASV1083	HealthyVolunteer-1	Bacteria	Proteobacteria	Gammaproteobacteria	Enterobacterales	Enterobacterales Order	Enterobacterales Order	0	46265	0
ASV1084	HealthyVolunteer-1	Bacteria	Bacteroidota	Bacteroidia	Bacteroidales	Marinifilaceae	Butyricimonas	0	46265	0
ASV1085	HealthyVolunteer-1	Bacteria	Firmicutes	Clostridia	Peptostreptococcales-Tissierellales	Anaerovoracaceae	Anaerovoracaceae Family	0	46265	0
ASV1086	HealthyVolunteer-1	Bacteria	Firmicutes	Clostridia	Lachnospirales	Lachnospiraceae	Lachnospiraceae Family	0	46265	0
ASV1087	HealthyVolunteer-1	Bacteria	Bacteroidota	Bacteroidia	Bacteroidales	Prevotellaceae	Prevotella	0	46265	0
ASV1088	HealthyVolunteer-1	Bacteria	Verrucomicrobiota	Lentisphaeria	Victivallales	vadinBE97	vadinBE97 Family	0	46265	0
ASV1089	HealthyVolunteer-1	Bacteria	Proteobacteria	Gammaproteobacteria	Enterobacterales	Yersiniaceae	Serratia	0	46265	0
ASV109	HealthyVolunteer-1	Bacteria	Firmicutes	Clostridia	Oscillospirales	Oscillospiraceae	Flavonifractor	0	46265	0
ASV1090	HealthyVolunteer-1	Bacteria	Firmicutes	Clostridia	Lachnospirales	Lachnospiraceae	Lachnospiraceae UCG-004	0	46265	0
ASV1091	HealthyVolunteer-1	Bacteria	Firmicutes	Clostridia	Clostridiales	Clostridiaceae	Clostridium sensu stricto 1	0	46265	0
ASV1092	HealthyVolunteer-1	Bacteria	Proteobacteria	Gammaproteobacteria	Burkholderiales	Sutterellaceae	Sutterella	0	46265	0
ASV1093	HealthyVolunteer-1	Bacteria	Firmicutes	Clostridia	Peptostreptococcales-Tissierellales	Peptostreptococcaceae	Terrisporobacter	0	46265	0
ASV1094	HealthyVolunteer-1	Bacteria	Firmicutes	Clostridia	Clostridiales	Clostridiaceae	Clostridium sensu stricto 1	0	46265	0
ASV1095	HealthyVolunteer-1	Bacteria	Firmicutes	Clostridia	Lachnospirales	Lachnospiraceae	Blautia	0	46265	0
ASV1096	HealthyVolunteer-1	Bacteria	Firmicutes	Clostridia	Lachnospirales	Lachnospiraceae	[Ruminococcus] torques group	0	46265	0
ASV1097	HealthyVolunteer-1	Bacteria	Bacteroidota	Bacteroidia	Bacteroidales	Bacteroidaceae	Bacteroides	0	46265	0
ASV1098	HealthyVolunteer-1	Bacteria	Firmicutes	Clostridia	Lachnospirales	Lachnospiraceae	GCA-900066575	0	46265	0
ASV110	HealthyVolunteer-1	Bacteria	Bacteroidota	Bacteroidia	Bacteroidales	Prevotellaceae	Prevotella	0	46265	0
ASV1100	HealthyVolunteer-1	Bacteria	Bacteroidota	Bacteroidia	Bacteroidales	Rikenellaceae	Rikenellaceae RC9 gut group	0	46265	0
ASV1102	HealthyVolunteer-1	Bacteria	Firmicutes	Bacilli	Lactobacillales	Streptococcaceae	Streptococcus	0	46265	0
ASV1103	HealthyVolunteer-1	Bacteria	Bacteroidota	Bacteroidia	Bacteroidales	Prevotellaceae	Prevotella_9	0	46265	0
ASV1104	HealthyVolunteer-1	Bacteria	Firmicutes	Clostridia	Lachnospirales	Lachnospiraceae	Blautia	0	46265	0
ASV1105	HealthyVolunteer-1	Bacteria	Bacteroidota	Bacteroidia	Bacteroidales	Prevotellaceae	Prevotellaceae Family	0	46265	0
ASV1106	HealthyVolunteer-1	Bacteria	Firmicutes	Negativicutes	Veillonellales-Selenomonadales	Veillonellaceae	Dialister	0	46265	0
ASV1107	HealthyVolunteer-1	Bacteria	Firmicutes	Clostridia	Lachnospirales	Lachnospiraceae	Blautia	0	46265	0
ASV1108	HealthyVolunteer-1	Bacteria	Firmicutes	Clostridia	Peptostreptococcales-Tissierellales	Family XI	Anaerococcus	0	46265	0
ASV1109	HealthyVolunteer-1	Bacteria	Proteobacteria	Gammaproteobacteria	Enterobacterales	Pasteurellaceae	Haemophilus	0	46265	0
ASV111	HealthyVolunteer-1	Bacteria	Firmicutes	Clostridia	Lachnospirales	Lachnospiraceae	Sellimonas	0	46265	0
ASV1110	HealthyVolunteer-1	Bacteria	Bacteroidota	Bacteroidia	Bacteroidales	Prevotellaceae	Prevotella_7	0	46265	0
ASV1111	HealthyVolunteer-1	Bacteria	Desulfobacterota	Desulfovibrionia	Desulfovibrionales	Desulfovibrionaceae	Desulfovibrio	0	46265	0
ASV1112	HealthyVolunteer-1	Bacteria	Firmicutes	Clostridia	Lachnospirales	Lachnospiraceae	Tyzzerella	0	46265	0
ASV1113	HealthyVolunteer-1	Bacteria	Bacteroidota	Bacteroidia	Bacteroidales	Tannerellaceae	Tannerellaceae Family	0	46265	0
ASV1114	HealthyVolunteer-1	Bacteria	Firmicutes	Clostridia	Oscillospirales	Ruminococcaceae	Faecalibacterium	0	46265	0
ASV1115	HealthyVolunteer-1	Bacteria	Bacteroidota	Bacteroidia	Bacteroidales	Prevotellaceae	Prevotella_9	0	46265	0
ASV1116	HealthyVolunteer-1	Bacteria	Firmicutes	Clostridia	Oscillospirales	[Clostridium] methylpentosum group	[Clostridium] methylpentosum group Family	0	46265	0
ASV1117	HealthyVolunteer-1	Bacteria	Firmicutes	Clostridia	Oscillospirales	Oscillospiraceae	Oscillospira	0	46265	0
ASV1118	HealthyVolunteer-1	Bacteria	Firmicutes	Bacilli	Erysipelotrichales	Erysipelatoclostridiaceae	Erysipelatoclostridium	0	46265	0
ASV1119	HealthyVolunteer-1	Bacteria	Bacteroidota	Bacteroidia	Bacteroidales	Prevotellaceae	Alloprevotella	0	46265	0
ASV112	HealthyVolunteer-1	Bacteria	Bacteroidota	Bacteroidia	Bacteroidales	Porphyromonadaceae	Porphyromonas	0	46265	0
ASV1120	HealthyVolunteer-1	Bacteria	Proteobacteria	Gammaproteobacteria	Burkholderiales	Sutterellaceae	Sutterella	0	46265	0
ASV1121	HealthyVolunteer-1	Bacteria	Firmicutes	Clostridia	Lachnospirales	Lachnospiraceae	Lachnospiraceae UCG-010	0	46265	0
ASV1122	HealthyVolunteer-1	Bacteria	Firmicutes	Clostridia	Oscillospirales	Hungateiclostridiaceae	Ruminiclostridium	0	46265	0
ASV1123	HealthyVolunteer-1	Bacteria	Bacteroidota	Bacteroidia	Bacteroidales	Marinifilaceae	Butyricimonas	0	46265	0
ASV1125	HealthyVolunteer-1	Bacteria	Firmicutes	Clostridia	Peptostreptococcales-Tissierellales	Family XI	Finegoldia	0	46265	0
ASV1126	HealthyVolunteer-1	Bacteria	Firmicutes	Clostridia	Oscillospirales	Ruminococcaceae	Anaerofilum	0	46265	0
ASV1127	HealthyVolunteer-1	Bacteria	Firmicutes	Clostridia	Lachnospirales	Lachnospiraceae	Lachnospiraceae Family	0	46265	0
ASV1128	HealthyVolunteer-1	Bacteria	Firmicutes	Clostridia	Lachnospirales	Lachnospiraceae	Lachnospiraceae Family	0	46265	0
ASV1129	HealthyVolunteer-1	Bacteria	Firmicutes	Clostridia	Peptostreptococcales-Tissierellales	Family XI	Anaerococcus	0	46265	0
ASV1130	HealthyVolunteer-1	Bacteria	Bacteroidota	Bacteroidia	Bacteroidales	Prevotellaceae	Prevotella_9	0	46265	0
ASV1131	HealthyVolunteer-1	Bacteria	Firmicutes	Clostridia	Peptostreptococcales-Tissierellales	Family XI	Fenollaria	0	46265	0
ASV1132	HealthyVolunteer-1	Bacteria	Firmicutes	Clostridia	Oscillospirales	Ruminococcaceae	DTU089	0	46265	0
ASV1133	HealthyVolunteer-1	Bacteria	Firmicutes	Clostridia	Oscillospirales	Hungateiclostridiaceae	Fastidiosipila	0	46265	0
ASV1134	HealthyVolunteer-1	Bacteria	Bacteroidota	Bacteroidia	Bacteroidales	Barnesiellaceae	Barnesiella	0	46265	0
ASV1136	HealthyVolunteer-1	Bacteria	Bacteroidota	Bacteroidia	Bacteroidales	Bacteroidaceae	Bacteroides	0	46265	0
ASV1137	HealthyVolunteer-1	Bacteria	Proteobacteria	Alphaproteobacteria	Rhodospirillales	Rhodospirillales Order	Rhodospirillales Order	0	46265	0
ASV1138	HealthyVolunteer-1	Bacteria	Firmicutes	Clostridia	Clostridia UCG-014	Clostridia UCG-014 Order	Clostridia UCG-014 Order	0	46265	0
ASV1139	HealthyVolunteer-1	Bacteria	Verrucomicrobiota	Verrucomicrobiae	Opitutales	Puniceicoccaceae	Puniceicoccaceae Family	0	46265	0
ASV114	HealthyVolunteer-1	Bacteria	Bacteroidota	Bacteroidia	Bacteroidales	Bacteroidaceae	Bacteroides	0	46265	0
ASV1140	HealthyVolunteer-1	Bacteria	Firmicutes	Negativicutes	Veillonellales-Selenomonadales	Veillonellaceae	Veillonella	0	46265	0
ASV1141	HealthyVolunteer-1	Bacteria	Bacteroidota	Bacteroidia	Bacteroidales	Tannerellaceae	Parabacteroides	0	46265	0
ASV1142	HealthyVolunteer-1	Bacteria	Firmicutes	Clostridia	Oscillospirales	Ruminococcaceae	Faecalibacterium	0	46265	0
ASV1143	HealthyVolunteer-1	Bacteria	Bacteroidota	Bacteroidia	Bacteroidia Class	Bacteroidia Class	Bacteroidia Class	0	46265	0
ASV1144	HealthyVolunteer-1	Bacteria	Bacteroidota	Bacteroidia	Bacteroidales	Porphyromonadaceae	Porphyromonas	0	46265	0
ASV1145	HealthyVolunteer-1	Bacteria	Firmicutes	Clostridia	Lachnospirales	Lachnospiraceae	Blautia	0	46265	0
ASV1146	HealthyVolunteer-1	Bacteria	Firmicutes	Clostridia	Oscillospirales	Ruminococcaceae	Negativibacillus	0	46265	0
ASV1147	HealthyVolunteer-1	Bacteria	Firmicutes	Bacilli	Lactobacillales	Lactobacillaceae	Ligilactobacillus	0	46265	0
ASV1148	HealthyVolunteer-1	Bacteria	Firmicutes	Clostridia	Lachnospirales	Lachnospiraceae	[Ruminococcus] gnavus group	0	46265	0
ASV1149	HealthyVolunteer-1	Bacteria	Bacteroidota	Bacteroidia	Bacteroidales	Prevotellaceae	Prevotella_7	0	46265	0
ASV1150	HealthyVolunteer-1	Bacteria	Firmicutes	Clostridia	Oscillospirales	Ruminococcaceae	Subdoligranulum	0	46265	0
ASV1151	HealthyVolunteer-1	Bacteria	Firmicutes	Clostridia	Clostridia UCG-014	Clostridia UCG-014 Order	Clostridia UCG-014 Order	0	46265	0
ASV1152	HealthyVolunteer-1	Bacteria	Bacteroidota	Bacteroidia	Bacteroidales	Prevotellaceae	Prevotellaceae UCG-001	0	46265	0
ASV1153	HealthyVolunteer-1	Bacteria	Firmicutes	Clostridia	Peptostreptococcales-Tissierellales	Anaerovoracaceae	[Eubacterium] brachy group	0	46265	0
ASV1154	HealthyVolunteer-1	Bacteria	Bacteroidota	Bacteroidia	Bacteroidales	Bacteroidaceae	Bacteroides	0	46265	0
ASV1155	HealthyVolunteer-1	Bacteria	Firmicutes	Clostridia	Oscillospirales	UCG-010	UCG-010 Family	0	46265	0
ASV1156	HealthyVolunteer-1	Bacteria	Firmicutes	Bacilli	Erysipelotrichales	Erysipelatoclostridiaceae	Erysipelatoclostridium	0	46265	0
ASV1157	HealthyVolunteer-1	Bacteria	Firmicutes	Clostridia	Peptostreptococcales-Tissierellales	Anaerovoracaceae	Family XIII AD3011 group	0	46265	0
ASV1158	HealthyVolunteer-1	Bacteria	Bacteroidota	Bacteroidia	Bacteroidales	Bacteroidaceae	Bacteroides	0	46265	0
ASV1159	HealthyVolunteer-1	Bacteria	Firmicutes	Clostridia	Clostridia vadinBB60 group	Clostridia vadinBB60 group Order	Clostridia vadinBB60 group Order	0	46265	0
ASV116	HealthyVolunteer-1	Bacteria	Firmicutes	Bacilli	Lactobacillales	Lactobacillaceae	Lacticaseibacillus	0	46265	0
ASV1160	HealthyVolunteer-1	Bacteria	Firmicutes	Clostridia	Lachnospirales	Lachnospiraceae	Lactonifactor	0	46265	0
ASV1161	HealthyVolunteer-1	Bacteria	Firmicutes	Clostridia	Oscillospirales	[Eubacterium] coprostanoligenes group	[Eubacterium] coprostanoligenes group Family	0	46265	0
ASV1163	HealthyVolunteer-1	Bacteria	Firmicutes	Clostridia	Peptostreptococcales-Tissierellales	Family XI	Gallicola	0	46265	0
ASV1164	HealthyVolunteer-1	Bacteria	Firmicutes	Clostridia	Oscillospirales	Ruminococcaceae	UBA1819	0	46265	0
ASV1165	HealthyVolunteer-1	Bacteria	Firmicutes	Clostridia	Lachnospirales	Lachnospiraceae	Fusicatenibacter	0	46265	0
ASV1166	HealthyVolunteer-1	Bacteria	Firmicutes	Clostridia	Peptostreptococcales-Tissierellales	Anaerovoracaceae	Family XIII AD3011 group	0	46265	0
ASV1167	HealthyVolunteer-1	Bacteria	Firmicutes	Clostridia	Peptostreptococcales-Tissierellales	Family XI	Fenollaria	0	46265	0
ASV1168	HealthyVolunteer-1	Bacteria	Firmicutes	Bacilli	Erysipelotrichales	Erysipelotrichaceae	Bulleidia	0	46265	0
ASV1169	HealthyVolunteer-1	Bacteria	Firmicutes	Clostridia	Oscillospirales	Ruminococcaceae	Faecalibacterium	0	46265	0
ASV117	HealthyVolunteer-1	Bacteria	Firmicutes	Clostridia	Oscillospirales	Oscillospiraceae	UCG-002	0	46265	0
ASV1170	HealthyVolunteer-1	Bacteria	Firmicutes	Clostridia	Peptococcales	Peptococcaceae	Peptococcaceae Family	0	46265	0
ASV1172	HealthyVolunteer-1	Bacteria	Firmicutes	Clostridia	Oscillospirales	Oscillospiraceae	Colidextribacter	0	46265	0
ASV1173	HealthyVolunteer-1	Bacteria	Firmicutes	Negativicutes	Veillonellales-Selenomonadales	Veillonellaceae	Dialister	0	46265	0
ASV1174	HealthyVolunteer-1	Bacteria	Bacteroidota	Bacteroidia	Bacteroidales	Porphyromonadaceae	Porphyromonas	0	46265	0
ASV1175	HealthyVolunteer-1	Bacteria	Firmicutes	Clostridia	Lachnospirales	Lachnospiraceae	[Ruminococcus] torques group	0	46265	0
ASV1176	HealthyVolunteer-1	Bacteria	Firmicutes	Clostridia	Oscillospirales	Butyricicoccaceae	Butyricicoccaceae Family	0	46265	0
ASV1177	HealthyVolunteer-1	Bacteria	Bacteroidota	Bacteroidia	Bacteroidales	Prevotellaceae	Prevotella	0	46265	0
ASV1178	HealthyVolunteer-1	Bacteria	Firmicutes	Clostridia	Lachnospirales	Lachnospiraceae	GCA-900066755	0	46265	0
ASV1179	HealthyVolunteer-1	Bacteria	Firmicutes	Clostridia	Oscillospirales	Ruminococcaceae	Ruminococcus	0	46265	0
ASV1180	HealthyVolunteer-1	Bacteria	Bacteroidota	Bacteroidia	Bacteroidales	Muribaculaceae	Muribaculaceae Family	0	46265	0
ASV1181	HealthyVolunteer-1	Bacteria	Firmicutes	Negativicutes	Veillonellales-Selenomonadales	Veillonellaceae	Veillonella	0	46265	0
ASV1182	HealthyVolunteer-1	Bacteria	Bacteroidota	Bacteroidia	Bacteroidales	Bacteroidaceae	Bacteroides	0	46265	0
ASV1183	HealthyVolunteer-1	Bacteria	Bacteroidota	Bacteroidia	Bacteroidales	Prevotellaceae	Prevotellaceae UCG-001	0	46265	0
ASV1184	HealthyVolunteer-1	Bacteria	Bacteroidota	Bacteroidia	Bacteroidales	Porphyromonadaceae	Porphyromonas	0	46265	0
ASV1185	HealthyVolunteer-1	Bacteria	Firmicutes	Bacilli	RF39	RF39 Order	RF39 Order	0	46265	0
ASV1186	HealthyVolunteer-1	Bacteria	Proteobacteria	Gammaproteobacteria	Burkholderiales	Sutterellaceae	Parasutterella	0	46265	0
ASV1187	HealthyVolunteer-1	Bacteria	Firmicutes	Clostridia	Lachnospirales	Lachnospiraceae	Lachnospiraceae Family	0	46265	0
ASV1188	HealthyVolunteer-1	Bacteria	Firmicutes	Clostridia	Oscillospirales	Oscillospiraceae	UCG-005	0	46265	0
ASV1189	HealthyVolunteer-1	Bacteria	Proteobacteria	Gammaproteobacteria	Enterobacterales	Morganellaceae	Proteus	0	46265	0
ASV119	HealthyVolunteer-1	Bacteria	Firmicutes	Clostridia	Lachnospirales	Lachnospiraceae	[Ruminococcus] gnavus group	0	46265	0
ASV1190	HealthyVolunteer-1	Bacteria	Firmicutes	Clostridia	Peptostreptococcales-Tissierellales	Family XI	Anaerococcus	0	46265	0
ASV1191	HealthyVolunteer-1	Bacteria	Firmicutes	Bacilli	Lactobacillales	Aerococcaceae	Facklamia	0	46265	0
ASV1192	HealthyVolunteer-1	Bacteria	Firmicutes	Negativicutes	Acidaminococcales	Acidaminococcaceae	Acidaminococcus	0	46265	0
ASV1193	HealthyVolunteer-1	Bacteria	Firmicutes	Clostridia	Lachnospirales	Lachnospiraceae	Lachnospiraceae Family	0	46265	0
ASV1194	HealthyVolunteer-1	Bacteria	Firmicutes	Negativicutes	Veillonellales-Selenomonadales	Selenomonadaceae	Megamonas	0	46265	0
ASV1195	HealthyVolunteer-1	Bacteria	Bacteroidota	Bacteroidia	Bacteroidales	Barnesiellaceae	Barnesiella	0	46265	0
ASV1196	HealthyVolunteer-1	Bacteria	Firmicutes	Clostridia	Peptostreptococcales-Tissierellales	Family XI	Murdochiella	0	46265	0
ASV1197	HealthyVolunteer-1	Bacteria	Firmicutes	Clostridia	Lachnospirales	Lachnospiraceae	[Ruminococcus] torques group	0	46265	0
ASV1198	HealthyVolunteer-1	Bacteria	Actinobacteriota	Coriobacteriia	Coriobacteriales	Atopobiaceae	Olsenella	0	46265	0
ASV1199	HealthyVolunteer-1	Bacteria	Firmicutes	Clostridia	Clostridia vadinBB60 group	Clostridia vadinBB60 group Order	Clostridia vadinBB60 group Order	0	46265	0
ASV12	HealthyVolunteer-1	Bacteria	Bacteroidota	Bacteroidia	Bacteroidales	Bacteroidaceae	Bacteroides	0	46265	0
ASV120	HealthyVolunteer-1	Bacteria	Bacteroidota	Bacteroidia	Bacteroidales	Prevotellaceae	Prevotella	0	46265	0
ASV1200	HealthyVolunteer-1	Bacteria	Firmicutes	Bacilli	Lactobacillales	Lactobacillaceae	Latilactobacillus	0	46265	0
ASV1201	HealthyVolunteer-1	Bacteria	Fusobacteriota	Fusobacteriia	Fusobacteriales	Fusobacteriaceae	Fusobacterium	0	46265	0
ASV1202	HealthyVolunteer-1	Bacteria	Firmicutes	Clostridia	Oscillospirales	Ruminococcaceae	Negativibacillus	0	46265	0
ASV1203	HealthyVolunteer-1	Bacteria	Actinobacteriota	Coriobacteriia	Coriobacteriales	Coriobacteriales Order	Coriobacteriales Order	0	46265	0
ASV1204	HealthyVolunteer-1	Bacteria	Firmicutes	Clostridia	Peptostreptococcales-Tissierellales	Family XI	Murdochiella	0	46265	0
ASV1205	HealthyVolunteer-1	Bacteria	Firmicutes	Clostridia	Oscillospirales	Hungateiclostridiaceae	Fastidiosipila	0	46265	0
ASV1206	HealthyVolunteer-1	Bacteria	Firmicutes	Clostridia	Lachnospirales	Lachnospiraceae	[Ruminococcus] torques group	0	46265	0
ASV1207	HealthyVolunteer-1	Bacteria	Firmicutes	Clostridia	Lachnospirales	Lachnospiraceae	Lachnoclostridium	0	46265	0
ASV1208	HealthyVolunteer-1	Bacteria	Firmicutes	Clostridia	Christensenellales	Christensenellaceae	Christensenellaceae R-7 group	0	46265	0
ASV1209	HealthyVolunteer-1	Bacteria	Firmicutes	Clostridia	Peptostreptococcales-Tissierellales	Family XI	Anaerococcus	0	46265	0
ASV121	HealthyVolunteer-1	Bacteria	Bacteroidota	Bacteroidia	Bacteroidales	Prevotellaceae	Prevotella	0	46265	0
ASV1210	HealthyVolunteer-1	Bacteria	Bacteroidota	Bacteroidia	Bacteroidales	Porphyromonadaceae	Porphyromonas	0	46265	0
ASV1211	HealthyVolunteer-1	Bacteria	Firmicutes	Bacilli	Lactobacillales	Aerococcaceae	Eremococcus	0	46265	0
ASV1212	HealthyVolunteer-1	Bacteria	Firmicutes	Clostridia	Lachnospirales	Lachnospiraceae	Lachnospiraceae Family	0	46265	0
ASV1213	HealthyVolunteer-1	Bacteria	Firmicutes	Clostridia	Oscillospirales	Oscillospiraceae	Colidextribacter	0	46265	0
ASV1214	HealthyVolunteer-1	Bacteria	Firmicutes	Clostridia	Clostridia UCG-014	Clostridia UCG-014 Order	Clostridia UCG-014 Order	0	46265	0
ASV1215	HealthyVolunteer-1	Bacteria	Firmicutes	Clostridia	Christensenellales	Christensenellaceae	Christensenellaceae R-7 group	0	46265	0
ASV1216	HealthyVolunteer-1	Bacteria	Desulfobacterota	Desulfovibrionia	Desulfovibrionales	Desulfovibrionaceae	Desulfovibrio	0	46265	0
ASV1217	HealthyVolunteer-1	Bacteria	Firmicutes	Bacilli	RF39	RF39 Order	RF39 Order	0	46265	0
ASV1218	HealthyVolunteer-1	Bacteria	Firmicutes	Clostridia	Clostridia vadinBB60 group	Clostridia vadinBB60 group Order	Clostridia vadinBB60 group Order	0	46265	0
ASV1219	HealthyVolunteer-1	Bacteria	Firmicutes	Clostridia	Lachnospirales	Lachnospiraceae	Lachnospiraceae Family	0	46265	0
ASV122	HealthyVolunteer-1	Bacteria	Bacteroidota	Bacteroidia	Bacteroidales	Porphyromonadaceae	Porphyromonas	0	46265	0
ASV1220	HealthyVolunteer-1	Bacteria	Bacteroidota	Bacteroidia	Bacteroidales	Porphyromonadaceae	Porphyromonas	0	46265	0
ASV1221	HealthyVolunteer-1	Bacteria	Firmicutes	Clostridia	Christensenellales	Christensenellaceae	Christensenellaceae R-7 group	0	46265	0
ASV1222	HealthyVolunteer-1	Bacteria	Firmicutes	Clostridia	Oscillospirales	Oscillospiraceae	Intestinimonas	0	46265	0
ASV1223	HealthyVolunteer-1	Bacteria	Firmicutes	Clostridia	Lachnospirales	Lachnospiraceae	Fusicatenibacter	0	46265	0
ASV1224	HealthyVolunteer-1	Bacteria	Firmicutes	Clostridia	Christensenellales	Christensenellaceae	Christensenellaceae R-7 group	0	46265	0
ASV1225	HealthyVolunteer-1	Bacteria	Firmicutes	Negativicutes	Veillonellales-Selenomonadales	Veillonellaceae	Dialister	0	46265	0
ASV1226	HealthyVolunteer-1	Bacteria	Firmicutes	Clostridia	Lachnospirales	Lachnospiraceae	Lachnospiraceae Family	0	46265	0
ASV1227	HealthyVolunteer-1	Bacteria	Bacteroidota	Bacteroidia	Bacteroidales	Barnesiellaceae	Barnesiella	0	46265	0
ASV1228	HealthyVolunteer-1	Bacteria	Firmicutes	Clostridia	Peptostreptococcales-Tissierellales	Anaerovoracaceae	Family XIII AD3011 group	0	46265	0
ASV1229	HealthyVolunteer-1	Bacteria	Firmicutes	Clostridia	Lachnospirales	Lachnospiraceae	Lachnospiraceae Family	0	46265	0
ASV123	HealthyVolunteer-1	Bacteria	Fusobacteriota	Fusobacteriia	Fusobacteriales	Fusobacteriaceae	Fusobacterium	0	46265	0
ASV1230	HealthyVolunteer-1	Bacteria	Firmicutes	Clostridia	Christensenellales	Christensenellaceae	Christensenellaceae R-7 group	0	46265	0
ASV1232	HealthyVolunteer-1	Bacteria	Proteobacteria	Gammaproteobacteria	Burkholderiales	Sutterellaceae	Sutterella	0	46265	0
ASV1233	HealthyVolunteer-1	Bacteria	Firmicutes	Clostridia	Peptostreptococcales-Tissierellales	Anaerovoracaceae	[Eubacterium] brachy group	0	46265	0
ASV1234	HealthyVolunteer-1	Bacteria	Firmicutes	Clostridia	Lachnospirales	Lachnospiraceae	Howardella	0	46265	0
ASV1235	HealthyVolunteer-1	Bacteria	Firmicutes	Clostridia	Oscillospirales	Oscillospiraceae	Oscillospira	0	46265	0
ASV1236	HealthyVolunteer-1	Bacteria	Firmicutes	Clostridia	Peptostreptococcales-Tissierellales	Anaerovoracaceae	[Eubacterium] brachy group	0	46265	0
ASV1237	HealthyVolunteer-1	Bacteria	Firmicutes	Clostridia	Clostridiales	Clostridiaceae	Clostridium sensu stricto 1	0	46265	0
ASV1238	HealthyVolunteer-1	Bacteria	Firmicutes	Clostridia	Peptostreptococcales-Tissierellales	Family XI	Anaerococcus	0	46265	0
ASV1239	HealthyVolunteer-1	Bacteria	Firmicutes	Clostridia	Lachnospirales	Lachnospiraceae	Dorea	0	46265	0
ASV124	HealthyVolunteer-1	Bacteria	Firmicutes	Clostridia	Peptostreptococcales-Tissierellales	Anaerovoracaceae	Mogibacterium	0	46265	0
ASV1242	HealthyVolunteer-1	Bacteria	Firmicutes	Clostridia	Peptostreptococcales-Tissierellales	Family XI	Anaerococcus	0	46265	0
ASV1243	HealthyVolunteer-1	Bacteria	Firmicutes	Clostridia	Peptostreptococcales-Tissierellales	Family XI	Murdochiella	0	46265	0
ASV1244	HealthyVolunteer-1	Bacteria	Bacteroidota	Bacteroidia	Bacteroidales	Bacteroidaceae	Bacteroides	0	46265	0
ASV1245	HealthyVolunteer-1	Bacteria	Firmicutes	Clostridia	Lachnospirales	Lachnospiraceae	[Ruminococcus] torques group	0	46265	0
ASV1246	HealthyVolunteer-1	Bacteria	Firmicutes	Clostridia	Oscillospirales	UCG-010	UCG-010 Family	0	46265	0
ASV1247	HealthyVolunteer-1	Bacteria	Firmicutes	Clostridia	Clostridia vadinBB60 group	Clostridia vadinBB60 group Order	Clostridia vadinBB60 group Order	0	46265	0
ASV1248	HealthyVolunteer-1	Bacteria	Firmicutes	Clostridia	Lachnospirales	Lachnospiraceae	[Eubacterium] fissicatena group	0	46265	0
ASV1249	HealthyVolunteer-1	Bacteria	Actinobacteriota	Coriobacteriia	Coriobacteriales	Eggerthellaceae	Eggerthellaceae Family	0	46265	0
ASV125	HealthyVolunteer-1	Bacteria	Synergistota	Synergistia	Synergistales	Synergistaceae	Pyramidobacter	0	46265	0
ASV1250	HealthyVolunteer-1	Bacteria	Firmicutes	Clostridia	Christensenellales	Christensenellaceae	Christensenella	0	46265	0
ASV1251	HealthyVolunteer-1	Bacteria	Firmicutes	Clostridia	Clostridia vadinBB60 group	Clostridia vadinBB60 group Order	Clostridia vadinBB60 group Order	0	46265	0
ASV1252	HealthyVolunteer-1	Bacteria	Bacteroidota	Bacteroidia	Bacteroidales	Bacteroidales Order	Bacteroidales Order	0	46265	0
ASV1253	HealthyVolunteer-1	Bacteria	Firmicutes	Clostridia	Oscillospirales	Ruminococcaceae	Faecalibacterium	0	46265	0
ASV1254	HealthyVolunteer-1	Bacteria	Proteobacteria	Gammaproteobacteria	Burkholderiales	Sutterellaceae	Sutterella	0	46265	0
ASV1255	HealthyVolunteer-1	Bacteria	Firmicutes	Clostridia	Lachnospirales	Lachnospiraceae	Blautia	0	46265	0
ASV1256	HealthyVolunteer-1	Bacteria	Bacteroidota	Bacteroidia	Bacteroidales	Prevotellaceae	Prevotella_7	0	46265	0
ASV1257	HealthyVolunteer-1	Bacteria	Actinobacteriota	Actinobacteria	Micrococcales	Microbacteriaceae	Pseudoclavibacter	0	46265	0
ASV1258	HealthyVolunteer-1	Bacteria	Firmicutes	Clostridia	Lachnospirales	Lachnospiraceae	[Eubacterium] hallii group	0	46265	0
ASV1259	HealthyVolunteer-1	Bacteria	Firmicutes	Clostridia	Oscillospirales	Ruminococcaceae	Faecalibacterium	0	46265	0
ASV126	HealthyVolunteer-1	Bacteria	Actinobacteriota	Actinobacteria	Corynebacteriales	Corynebacteriaceae	Corynebacterium	0	46265	0
ASV1260	HealthyVolunteer-1	Bacteria	Firmicutes	Clostridia	Christensenellales	Christensenellaceae	Christensenellaceae R-7 group	0	46265	0
ASV1261	HealthyVolunteer-1	Bacteria	Proteobacteria	Gammaproteobacteria	Pseudomonadales	Pseudomonadaceae	Pseudomonas	0	46265	0
ASV1262	HealthyVolunteer-1	Bacteria	Desulfobacterota	Desulfovibrionia	Desulfovibrionales	Desulfovibrionaceae	Mailhella	0	46265	0
ASV1263	HealthyVolunteer-1	Bacteria	Firmicutes	Clostridia	Lachnospirales	Defluviitaleaceae	Defluviitaleaceae UCG-011	0	46265	0
ASV1264	HealthyVolunteer-1	Bacteria	Bacteroidota	Bacteroidia	Bacteroidales	Bacteroidales Order	Bacteroidales Order	0	46265	0
ASV1265	HealthyVolunteer-1	Bacteria	Firmicutes	Clostridia	Lachnospirales	Lachnospiraceae	Lachnospiraceae Family	0	46265	0
ASV1267	HealthyVolunteer-1	Bacteria	Firmicutes	Clostridia	Lachnospirales	Lachnospiraceae	[Eubacterium] xylanophilum group	0	46265	0
ASV1268	HealthyVolunteer-1	Bacteria	Firmicutes	Negativicutes	Veillonellales-Selenomonadales	Selenomonadaceae	Mitsuokella	0	46265	0
ASV1269	HealthyVolunteer-1	Bacteria	Firmicutes	Clostridia	Oscillospirales	Oscillospiraceae	UCG-003	0	46265	0
ASV127	HealthyVolunteer-1	Bacteria	Firmicutes	Clostridia	Lachnospirales	Lachnospiraceae	Eisenbergiella	0	46265	0
ASV1270	HealthyVolunteer-1	Bacteria	Actinobacteriota	Actinobacteria	Micrococcales	Brevibacteriaceae	Brevibacterium	0	46265	0
ASV1271	HealthyVolunteer-1	Bacteria	Synergistota	Synergistia	Synergistales	Synergistaceae	Cloacibacillus	0	46265	0
ASV1272	HealthyVolunteer-1	Bacteria	Firmicutes	Clostridia	Lachnospirales	Lachnospiraceae	Fusicatenibacter	0	46265	0
ASV1273	HealthyVolunteer-1	Bacteria	Firmicutes	Clostridia	Lachnospirales	Lachnospiraceae	Fusicatenibacter	0	46265	0
ASV1275	HealthyVolunteer-1	Bacteria	Firmicutes	Bacilli	RF39	RF39 Order	RF39 Order	0	46265	0
ASV1276	HealthyVolunteer-1	Bacteria	Firmicutes	Clostridia	Clostridia vadinBB60 group	Clostridia vadinBB60 group Order	Clostridia vadinBB60 group Order	0	46265	0
ASV1277	HealthyVolunteer-1	Bacteria	Firmicutes	Bacilli	Erysipelotrichales	Erysipelotrichaceae	Catenisphaera	0	46265	0
ASV1278	HealthyVolunteer-1	Bacteria	Firmicutes	Clostridia	Oscillospirales	UCG-010	UCG-010 Family	0	46265	0
ASV1280	HealthyVolunteer-1	Bacteria	Firmicutes	Clostridia	Oscillospirales	Ruminococcaceae	Ruminococcaceae Family	0	46265	0
ASV1281	HealthyVolunteer-1	Bacteria	Firmicutes	Negativicutes	Veillonellales-Selenomonadales	Veillonellaceae	Dialister	0	46265	0
ASV1282	HealthyVolunteer-1	Bacteria	Firmicutes	Clostridia	Lachnospirales	Lachnospiraceae	Blautia	0	46265	0
ASV1283	HealthyVolunteer-1	Bacteria	Firmicutes	Bacilli	Erysipelotrichales	Erysipelatoclostridiaceae	Erysipelotrichaceae UCG-003	0	46265	0
ASV1284	HealthyVolunteer-1	Bacteria	Firmicutes	Clostridia	Lachnospirales	Lachnospiraceae	Lachnospiraceae Family	0	46265	0
ASV1285	HealthyVolunteer-1	Bacteria	Firmicutes	Clostridia	Lachnospirales	Lachnospiraceae	Lachnospiraceae Family	0	46265	0
ASV1286	HealthyVolunteer-1	Bacteria	Firmicutes	Negativicutes	Veillonellales-Selenomonadales	Selenomonadaceae	Selenomonadaceae Family	0	46265	0
ASV1287	HealthyVolunteer-1	Bacteria	Actinobacteriota	Coriobacteriia	Coriobacteriales	Atopobiaceae	Libanicoccus	0	46265	0
ASV1288	HealthyVolunteer-1	Bacteria	Firmicutes	Clostridia	Lachnospirales	Lachnospiraceae	Blautia	0	46265	0
ASV1289	HealthyVolunteer-1	Bacteria	Firmicutes	Clostridia	Oscillospirales	Oscillospiraceae	UCG-002	0	46265	0
ASV1290	HealthyVolunteer-1	Archaea	Euryarchaeota	Methanobacteria	Methanobacteriales	Methanobacteriaceae	Methanobrevibacter	0	46265	0
ASV1291	HealthyVolunteer-1	Bacteria	Actinobacteriota	Actinobacteria	Actinomycetales	Actinomycetaceae	Varibaculum	0	46265	0
ASV1292	HealthyVolunteer-1	Bacteria	Firmicutes	Clostridia	Peptostreptococcales-Tissierellales	Anaerovoracaceae	Family XIII AD3011 group	0	46265	0
ASV1293	HealthyVolunteer-1	Bacteria	Firmicutes	Clostridia	Clostridia vadinBB60 group	Clostridia vadinBB60 group Order	Clostridia vadinBB60 group Order	0	46265	0
ASV1294	HealthyVolunteer-1	Bacteria	Proteobacteria	Gammaproteobacteria	Burkholderiales	Burkholderiales Order	Burkholderiales Order	0	46265	0
ASV1295	HealthyVolunteer-1	Bacteria	Firmicutes	Clostridia	Lachnospirales	Lachnospiraceae	Blautia	0	46265	0
ASV1296	HealthyVolunteer-1	Bacteria	Firmicutes	Clostridia	Lachnospirales	Lachnospiraceae	Lachnospiraceae Family	0	46265	0
ASV1297	HealthyVolunteer-1	Bacteria	Firmicutes	Clostridia	Peptostreptococcales-Tissierellales	Family XI	Peptoniphilus	0	46265	0
ASV1298	HealthyVolunteer-1	Bacteria	Firmicutes	Bacilli	RF39	RF39 Order	RF39 Order	0	46265	0
ASV1299	HealthyVolunteer-1	Bacteria	Actinobacteriota	Actinobacteria	Actinomycetales	Actinomycetaceae	Mobiluncus	0	46265	0
ASV1300	HealthyVolunteer-1	Bacteria	Firmicutes	Clostridia	Lachnospirales	Lachnospiraceae	[Ruminococcus] torques group	0	46265	0
ASV1301	HealthyVolunteer-1	Bacteria	Firmicutes	Bacilli	Lactobacillales	Enterococcaceae	Enterococcus	0	46265	0
ASV1302	HealthyVolunteer-1	Bacteria	Firmicutes	Bacilli	RF39	RF39 Order	RF39 Order	0	46265	0
ASV1303	HealthyVolunteer-1	Bacteria	Firmicutes	Clostridia	Lachnospirales	Lachnospiraceae	Marvinbryantia	0	46265	0
ASV1304	HealthyVolunteer-1	Bacteria	Bacteroidota	Bacteroidia	Bacteroidales	Rikenellaceae	Alistipes	0	46265	0
ASV1305	HealthyVolunteer-1	Bacteria	Firmicutes	Clostridia	Peptostreptococcales-Tissierellales	Anaerovoracaceae	S5-A14a	0	46265	0
ASV1306	HealthyVolunteer-1	Bacteria	Firmicutes	Clostridia	Lachnospirales	Lachnospiraceae	[Ruminococcus] torques group	0	46265	0
ASV1307	HealthyVolunteer-1	Bacteria	Firmicutes	Bacilli	RF39	RF39 Order	RF39 Order	0	46265	0
ASV1308	HealthyVolunteer-1	Bacteria	Firmicutes	Bacilli	Erysipelotrichales	Erysipelatoclostridiaceae	Candidatus Stoquefichus	0	46265	0
ASV1309	HealthyVolunteer-1	Bacteria	Firmicutes	Clostridia	Lachnospirales	Lachnospiraceae	[Ruminococcus] torques group	0	46265	0
ASV131	HealthyVolunteer-1	Bacteria	Firmicutes	Negativicutes	Veillonellales-Selenomonadales	Veillonellaceae	Veillonella	0	46265	0
ASV1310	HealthyVolunteer-1	Bacteria	Firmicutes	Clostridia	Peptostreptococcales-Tissierellales	Family XI	Anaerococcus	0	46265	0
ASV1311	HealthyVolunteer-1	Bacteria	Campylobacterota	Campylobacteria	Campylobacterales	Campylobacteraceae	Campylobacter	0	46265	0
ASV1312	HealthyVolunteer-1	Bacteria	Bacteroidota	Bacteroidia	Bacteroidales	Marinifilaceae	Butyricimonas	0	46265	0
ASV1313	HealthyVolunteer-1	Bacteria	Bacteroidota	Bacteroidia	Bacteroidales	Bacteroidaceae	Bacteroides	0	46265	0
ASV1315	HealthyVolunteer-1	Bacteria	Firmicutes	Clostridia	Oscillospirales	Ruminococcaceae	Ruminococcaceae Family	0	46265	0
ASV1317	HealthyVolunteer-1	Bacteria	Firmicutes	Negativicutes	Veillonellales-Selenomonadales	Veillonellaceae	Veillonellaceae Family	0	46265	0
ASV1319	HealthyVolunteer-1	Bacteria	Firmicutes	Clostridia	Lachnospirales	Lachnospiraceae	Lachnospiraceae FE2018 group	0	46265	0
ASV132	HealthyVolunteer-1	Bacteria	Bacteroidota	Bacteroidia	Bacteroidales	Bacteroidaceae	Bacteroides	0	46265	0
ASV1321	HealthyVolunteer-1	Bacteria	Firmicutes	Bacilli	Lactobacillales	Carnobacteriaceae	Granulicatella	0	46265	0
ASV1322	HealthyVolunteer-1	Bacteria	Cyanobacteria	Vampirivibrionia	Gastranaerophilales	Gastranaerophilales Order	Gastranaerophilales Order	0	46265	0
ASV1323	HealthyVolunteer-1	Bacteria	Firmicutes	Clostridia	Lachnospirales	Lachnospiraceae	[Ruminococcus] torques group	0	46265	0
ASV1324	HealthyVolunteer-1	Bacteria	Firmicutes	Clostridia	Lachnospirales	Lachnospiraceae	Lachnospiraceae Family	0	46265	0
ASV1325	HealthyVolunteer-1	Bacteria	Firmicutes	Clostridia	Peptostreptococcales-Tissierellales	Family XI	Murdochiella	0	46265	0
ASV1326	HealthyVolunteer-1	Bacteria	Firmicutes	Negativicutes	Acidaminococcales	Acidaminococcaceae	Phascolarctobacterium	0	46265	0
ASV1328	HealthyVolunteer-1	Bacteria	Firmicutes	Clostridia	Lachnospirales	Defluviitaleaceae	Defluviitaleaceae UCG-011	0	46265	0
ASV1329	HealthyVolunteer-1	Bacteria	Firmicutes	Negativicutes	Veillonellales-Selenomonadales	Veillonellaceae	Dialister	0	46265	0
ASV133	HealthyVolunteer-1	Bacteria	Firmicutes	Negativicutes	Veillonellales-Selenomonadales	Veillonellaceae	Veillonella	0	46265	0
ASV1330	HealthyVolunteer-1	Bacteria	Bacteroidota	Bacteroidia	Bacteroidales	Porphyromonadaceae	Porphyromonas	0	46265	0
ASV1331	HealthyVolunteer-1	Bacteria	Bacteroidota	Bacteroidia	Bacteroidales	Marinifilaceae	Odoribacter	0	46265	0
ASV1332	HealthyVolunteer-1	Bacteria	Firmicutes	Clostridia	Lachnospirales	Lachnospiraceae	Marvinbryantia	0	46265	0
ASV1333	HealthyVolunteer-1	Bacteria	Firmicutes	Clostridia	Lachnospirales	Lachnospiraceae	Blautia	0	46265	0
ASV1334	HealthyVolunteer-1	Bacteria	Firmicutes	Clostridia	Oscillospirales	Ruminococcaceae	[Eubacterium] siraeum group	0	46265	0
ASV1335	HealthyVolunteer-1	Bacteria	Fusobacteriota	Fusobacteriia	Fusobacteriales	Fusobacteriaceae	Fusobacterium	0	46265	0
ASV1336	HealthyVolunteer-1	Bacteria	Bacteroidota	Bacteroidia	Bacteroidales	Marinifilaceae	Butyricimonas	0	46265	0
ASV1337	HealthyVolunteer-1	Bacteria	Actinobacteriota	Actinobacteria	Corynebacteriales	Corynebacteriaceae	Corynebacterium	0	46265	0
ASV1338	HealthyVolunteer-1	Bacteria	Bacteroidota	Bacteroidia	Bacteroidales	Prevotellaceae	Alloprevotella	0	46265	0
ASV1339	HealthyVolunteer-1	Bacteria	Firmicutes	Clostridia	Peptostreptococcales-Tissierellales	Family XI	Peptoniphilus	0	46265	0
ASV134	HealthyVolunteer-1	Bacteria	Bacteroidota	Bacteroidia	Bacteroidales	Tannerellaceae	Tannerellaceae Family	0	46265	0
ASV1340	HealthyVolunteer-1	Bacteria	Firmicutes	Clostridia	Lachnospirales	Lachnospiraceae	Cuneatibacter	0	46265	0
ASV1341	HealthyVolunteer-1	Bacteria	Firmicutes	Clostridia	Lachnospirales	Lachnospiraceae	Lachnoclostridium	0	46265	0
ASV1342	HealthyVolunteer-1	Bacteria	Firmicutes	Clostridia	Lachnospirales	Lachnospiraceae	Lachnospiraceae Family	0	46265	0
ASV1343	HealthyVolunteer-1	Bacteria	Firmicutes	Clostridia	Lachnospirales	Lachnospiraceae	[Eubacterium] hallii group	0	46265	0
ASV1344	HealthyVolunteer-1	Bacteria	Firmicutes	Clostridia	Lachnospirales	Lachnospiraceae	[Eubacterium] hallii group	0	46265	0
ASV1345	HealthyVolunteer-1	Bacteria	Firmicutes	Bacilli	Erysipelotrichales	Erysipelatoclostridiaceae	Erysipelotrichaceae UCG-003	0	46265	0
ASV1346	HealthyVolunteer-1	Bacteria	Firmicutes	Clostridia	Lachnospirales	Lachnospiraceae	Anaerostipes	0	46265	0
ASV1347	HealthyVolunteer-1	Bacteria	Firmicutes	Clostridia	Lachnospirales	Lachnospiraceae	[Eubacterium] hallii group	0	46265	0
ASV1348	HealthyVolunteer-1	Bacteria	Firmicutes	Clostridia	Lachnospirales	Lachnospiraceae	Lachnospiraceae NK4A136 group	0	46265	0
ASV1349	HealthyVolunteer-1	Bacteria	Firmicutes	Clostridia	Oscillospirales	Ruminococcaceae	Faecalibacterium	0	46265	0
ASV1350	HealthyVolunteer-1	Bacteria	Firmicutes	Clostridia	Lachnospirales	Lachnospiraceae	Lachnoclostridium	0	46265	0
ASV1351	HealthyVolunteer-1	Bacteria	Firmicutes	Clostridia	Oscillospirales	[Eubacterium] coprostanoligenes group	[Eubacterium] coprostanoligenes group Family	0	46265	0
ASV1352	HealthyVolunteer-1	Bacteria	Firmicutes	Clostridia	Oscillospirales	Ruminococcaceae	Subdoligranulum	0	46265	0
ASV1353	HealthyVolunteer-1	Bacteria	Firmicutes	Clostridia	Oscillospirales	Ruminococcaceae	Harryflintia	0	46265	0
ASV1354	HealthyVolunteer-1	Bacteria	Firmicutes	Clostridia	Lachnospirales	Lachnospiraceae	Lachnospiraceae AC2044 group	0	46265	0
ASV1356	HealthyVolunteer-1	Bacteria	Fusobacteriota	Fusobacteriia	Fusobacteriales	Fusobacteriaceae	Fusobacterium	0	46265	0
ASV1357	HealthyVolunteer-1	Bacteria	Bacteroidota	Bacteroidia	Bacteroidales	Marinifilaceae	Butyricimonas	0	46265	0
ASV1359	HealthyVolunteer-1	Bacteria	Firmicutes	Clostridia	Clostridia UCG-014	Clostridia UCG-014 Order	Clostridia UCG-014 Order	0	46265	0
ASV1360	HealthyVolunteer-1	Bacteria	Campylobacterota	Campylobacteria	Campylobacterales	Campylobacteraceae	Campylobacter	0	46265	0
ASV1361	HealthyVolunteer-1	Bacteria	Bacteroidota	Bacteroidia	Bacteroidales	Prevotellaceae	Prevotella_9	0	46265	0
ASV1362	HealthyVolunteer-1	Bacteria	Firmicutes	Clostridia	Clostridia vadinBB60 group	Clostridia vadinBB60 group Order	Clostridia vadinBB60 group Order	0	46265	0
ASV1363	HealthyVolunteer-1	Bacteria	Firmicutes	Clostridia	Lachnospirales	Lachnospiraceae	Lachnospiraceae Family	0	46265	0
ASV1364	HealthyVolunteer-1	Bacteria	Firmicutes	Clostridia	Oscillospirales	Ruminococcaceae	Incertae Sedis	0	46265	0
ASV1365	HealthyVolunteer-1	Bacteria	Firmicutes	Clostridia	Oscillospirales	Oscillospiraceae	Intestinimonas	0	46265	0
ASV1366	HealthyVolunteer-1	Bacteria	Firmicutes	Clostridia	Oscillospirales	Oscillospiraceae	UCG-005	0	46265	0
ASV1367	HealthyVolunteer-1	Bacteria	Firmicutes	Clostridia	Lachnospirales	Lachnospiraceae	[Ruminococcus] torques group	0	46265	0
ASV1368	HealthyVolunteer-1	Bacteria	Firmicutes	Clostridia	Peptostreptococcales-Tissierellales	Family XI	Anaerococcus	0	46265	0
ASV1369	HealthyVolunteer-1	Bacteria	Actinobacteriota	Actinobacteria	Actinomycetales	Actinomycetaceae	Actinomyces	0	46265	0
ASV137	HealthyVolunteer-1	Bacteria	Firmicutes	Clostridia	Lachnospirales	Lachnospiraceae	Hungatella	0	46265	0
ASV1370	HealthyVolunteer-1	Bacteria	Bacteroidota	Bacteroidia	Bacteroidales	Prevotellaceae	Prevotella	0	46265	0
ASV1371	HealthyVolunteer-1	Bacteria	Firmicutes	Clostridia	Christensenellales	Christensenellaceae	Christensenellaceae R-7 group	0	46265	0
ASV1372	HealthyVolunteer-1	Bacteria	Firmicutes	Clostridia	Oscillospirales	Oscillospiraceae	Colidextribacter	0	46265	0
ASV1373	HealthyVolunteer-1	Bacteria	Bacteroidota	Bacteroidia	Bacteroidales	Prevotellaceae	Alloprevotella	0	46265	0
ASV1374	HealthyVolunteer-1	Bacteria	Firmicutes	Clostridia	Christensenellales	Christensenellaceae	Christensenellaceae R-7 group	0	46265	0
ASV1376	HealthyVolunteer-1	Bacteria	Firmicutes	Clostridia	Christensenellales	Christensenellaceae	Christensenellaceae R-7 group	0	46265	0
ASV1377	HealthyVolunteer-1	Bacteria	Firmicutes	Clostridia	Lachnospirales	Lachnospiraceae	[Ruminococcus] gnavus group	0	46265	0
ASV1378	HealthyVolunteer-1	Bacteria	Firmicutes	Clostridia	Lachnospirales	Lachnospiraceae	Lachnospiraceae ND3007 group	0	46265	0
ASV1379	HealthyVolunteer-1	Bacteria	Firmicutes	Clostridia	Lachnospirales	Lachnospiraceae	Coprococcus	0	46265	0
ASV138	HealthyVolunteer-1	Bacteria	Firmicutes	Clostridia	Peptostreptococcales-Tissierellales	Family XI	Anaerococcus	0	46265	0
ASV1380	HealthyVolunteer-1	Bacteria	Firmicutes	Clostridia	Peptostreptococcales-Tissierellales	Anaerovoracaceae	Family XIII UCG-001	0	46265	0
ASV1381	HealthyVolunteer-1	Bacteria	Firmicutes	Clostridia	Oscillospirales	Ruminococcaceae	Negativibacillus	0	46265	0
ASV1382	HealthyVolunteer-1	Bacteria	Firmicutes	Negativicutes	Veillonellales-Selenomonadales	Veillonellaceae	Dialister	0	46265	0
ASV1383	HealthyVolunteer-1	Bacteria	Firmicutes	Clostridia	Oscillospirales	Ruminococcaceae	Subdoligranulum	0	46265	0
ASV1384	HealthyVolunteer-1	Bacteria	Firmicutes	Clostridia	Lachnospirales	Lachnospiraceae	[Eubacterium] eligens group	0	46265	0
ASV1385	HealthyVolunteer-1	Bacteria	Firmicutes	Clostridia	Oscillospirales	Ruminococcaceae	Faecalibacterium	0	46265	0
ASV1386	HealthyVolunteer-1	Bacteria	Bacteroidota	Bacteroidia	Bacteroidales	Prevotellaceae	Prevotellaceae NK3B31 group	0	46265	0
ASV1387	HealthyVolunteer-1	Bacteria	Bacteroidota	Bacteroidia	Bacteroidales	Marinifilaceae	Sanguibacteroides	0	46265	0
ASV1388	HealthyVolunteer-1	Bacteria	Bacteroidota	Bacteroidia	Bacteroidales	Tannerellaceae	Tannerellaceae Family	0	46265	0
ASV1389	HealthyVolunteer-1	Bacteria	Firmicutes	Clostridia	Oscillospirales	Oscillospiraceae	Intestinimonas	0	46265	0
ASV139	HealthyVolunteer-1	Bacteria	Firmicutes	Clostridia	Lachnospirales	Lachnospiraceae	Blautia	0	46265	0
ASV1390	HealthyVolunteer-1	Bacteria	Firmicutes	Clostridia	Peptococcales	Peptococcaceae	Peptococcus	0	46265	0
ASV1391	HealthyVolunteer-1	Bacteria	Firmicutes	Clostridia	Oscillospirales	Ruminococcaceae	Faecalibacterium	0	46265	0
ASV1392	HealthyVolunteer-1	Bacteria	Actinobacteriota	Actinobacteria	Corynebacteriales	Corynebacteriaceae	Corynebacteriaceae Family	0	46265	0
ASV1393	HealthyVolunteer-1	Bacteria	Proteobacteria	Gammaproteobacteria	Burkholderiales	Oxalobacteraceae	Oxalobacter	0	46265	0
ASV1394	HealthyVolunteer-1	Bacteria	Firmicutes	Clostridia	Oscillospirales	Oscillospiraceae	UCG-002	0	46265	0
ASV1395	HealthyVolunteer-1	Bacteria	Firmicutes	Clostridia	Lachnospirales	Lachnospiraceae	Coprococcus	0	46265	0
ASV1396	HealthyVolunteer-1	Bacteria	Firmicutes	Clostridia	Clostridia Class	Clostridia Class	Clostridia Class	0	46265	0
ASV1397	HealthyVolunteer-1	Bacteria	Firmicutes	Clostridia	Lachnospirales	Lachnospiraceae	[Eubacterium] hallii group	0	46265	0
ASV1398	HealthyVolunteer-1	Bacteria	Firmicutes	Clostridia	Christensenellales	Christensenellaceae	Christensenellaceae R-7 group	0	46265	0
ASV1399	HealthyVolunteer-1	Bacteria	Firmicutes	Clostridia	Oscillospirales	Ruminococcaceae	Ruminococcaceae Family	0	46265	0
ASV140	HealthyVolunteer-1	Bacteria	Firmicutes	Clostridia	Lachnospirales	Lachnospiraceae	Eisenbergiella	0	46265	0
ASV1400	HealthyVolunteer-1	Bacteria	Firmicutes	Negativicutes	Veillonellales-Selenomonadales	Veillonellaceae	Veillonella	0	46265	0
ASV1401	HealthyVolunteer-1	Bacteria	Firmicutes	Clostridia	Lachnospirales	Lachnospiraceae	[Ruminococcus] torques group	0	46265	0
ASV1402	HealthyVolunteer-1	Archaea	Thermoplasmatota	Thermoplasmata	Methanomassiliicoccales	Methanomethylophilaceae	Candidatus Methanogranum	0	46265	0
ASV1403	HealthyVolunteer-1	Bacteria	Firmicutes	Clostridia	Oscillospirales	Ruminococcaceae	Fournierella	0	46265	0
ASV1404	HealthyVolunteer-1	Bacteria	Firmicutes	Clostridia	Clostridia UCG-014	Clostridia UCG-014 Order	Clostridia UCG-014 Order	0	46265	0
ASV1405	HealthyVolunteer-1	Bacteria	Firmicutes	Clostridia	Lachnospirales	Lachnospiraceae	Blautia	0	46265	0
ASV1406	HealthyVolunteer-1	Bacteria	Firmicutes	Clostridia	Lachnospirales	Lachnospiraceae	[Eubacterium] xylanophilum group	0	46265	0
ASV1407	HealthyVolunteer-1	Bacteria	Actinobacteriota	Coriobacteriia	Coriobacteriales	Eggerthellaceae	DNF00809	0	46265	0
ASV1408	HealthyVolunteer-1	Bacteria	Firmicutes	Clostridia	Oscillospirales	Ruminococcaceae	Caproiciproducens	0	46265	0
ASV1409	HealthyVolunteer-1	Bacteria	Firmicutes	Clostridia	Lachnospirales	Lachnospiraceae	Hungatella	0	46265	0
ASV141	HealthyVolunteer-1	Bacteria	Firmicutes	Negativicutes	Veillonellales-Selenomonadales	Veillonellaceae	Dialister	0	46265	0
ASV1410	HealthyVolunteer-1	Bacteria	Firmicutes	Clostridia	Peptostreptococcales-Tissierellales	Family XI	Anaerococcus	0	46265	0
ASV1411	HealthyVolunteer-1	Bacteria	Firmicutes	Clostridia	Oscillospirales	Oscillospiraceae	Oscillibacter	0	46265	0
ASV1412	HealthyVolunteer-1	Bacteria	Firmicutes	Clostridia	Peptostreptococcales-Tissierellales	Family XI	Ezakiella	0	46265	0
ASV1413	HealthyVolunteer-1	Bacteria	Firmicutes	Clostridia	Oscillospirales	Ruminococcaceae	Paludicola	0	46265	0
ASV1414	HealthyVolunteer-1	Bacteria	Actinobacteriota	Coriobacteriia	Coriobacteriales	Eggerthellaceae	Slackia	0	46265	0
ASV1415	HealthyVolunteer-1	Bacteria	Firmicutes	Clostridia	Christensenellales	Christensenellaceae	Catabacter	0	46265	0
ASV1416	HealthyVolunteer-1	Bacteria	Firmicutes	Clostridia	Oscillospirales	[Clostridium] methylpentosum group	[Clostridium] methylpentosum group Family	0	46265	0
ASV1417	HealthyVolunteer-1	Bacteria	Firmicutes	Clostridia	Peptostreptococcales-Tissierellales	Family XI	Peptoniphilus	0	46265	0
ASV1418	HealthyVolunteer-1	Bacteria	Firmicutes	Clostridia	Oscillospirales	Ruminococcaceae	Subdoligranulum	0	46265	0
ASV1419	HealthyVolunteer-1	Bacteria	Firmicutes	Clostridia	Oscillospirales	Butyricicoccaceae	Butyricicoccus	0	46265	0
ASV142	HealthyVolunteer-1	Bacteria	Firmicutes	Bacilli	Lactobacillales	Streptococcaceae	Streptococcus	0	46265	0
ASV1420	HealthyVolunteer-1	Bacteria	Firmicutes	Bacilli	Erysipelotrichales	Erysipelatoclostridiaceae	UCG-004	0	46265	0
ASV1421	HealthyVolunteer-1	Bacteria	Bacteroidota	Bacteroidia	Bacteroidales	Bacteroidaceae	Bacteroides	0	46265	0
ASV1422	HealthyVolunteer-1	Bacteria	Firmicutes	Clostridia	Oscillospirales	Ruminococcaceae	Faecalibacterium	0	46265	0
ASV1423	HealthyVolunteer-1	Bacteria	Bacteroidota	Bacteroidia	Bacteroidales	Porphyromonadaceae	Porphyromonas	0	46265	0
ASV1424	HealthyVolunteer-1	Bacteria	Firmicutes	Clostridia	Lachnospirales	Lachnospiraceae	Roseburia	0	46265	0
ASV1425	HealthyVolunteer-1	Bacteria	Campylobacterota	Campylobacteria	Campylobacterales	Campylobacteraceae	Campylobacter	0	46265	0
ASV1426	HealthyVolunteer-1	Bacteria	Firmicutes	Clostridia	Oscillospirales	Oscillospiraceae	UCG-005	0	46265	0
ASV1427	HealthyVolunteer-1	Bacteria	Firmicutes	Clostridia	Oscillospirales	Ruminococcaceae	Negativibacillus	0	46265	0
ASV1428	HealthyVolunteer-1	Bacteria	Firmicutes	Clostridia	Lachnospirales	Lachnospiraceae	Lachnoclostridium	0	46265	0
ASV1429	HealthyVolunteer-1	Bacteria	Firmicutes	Clostridia	Lachnospirales	Lachnospiraceae	Lachnospiraceae Family	0	46265	0
ASV143	HealthyVolunteer-1	Bacteria	Proteobacteria	Gammaproteobacteria	Enterobacterales	Enterobacteriaceae	Escherichia-Shigella	0	46265	0
ASV1430	HealthyVolunteer-1	Bacteria	Synergistota	Synergistia	Synergistales	Synergistaceae	Cloacibacillus	0	46265	0
ASV1431	HealthyVolunteer-1	Bacteria	Proteobacteria	Gammaproteobacteria	Burkholderiales	Sutterellaceae	Sutterella	0	46265	0
ASV1432	HealthyVolunteer-1	Bacteria	Proteobacteria	Gammaproteobacteria	Burkholderiales	Sutterellaceae	Parasutterella	0	46265	0
ASV1433	HealthyVolunteer-1	Bacteria	Actinobacteriota	Actinobacteria	Corynebacteriales	Corynebacteriaceae	Corynebacterium	0	46265	0
ASV1434	HealthyVolunteer-1	Bacteria	Firmicutes	Clostridia	Lachnospirales	Lachnospiraceae	GCA-900066755	0	46265	0
ASV1435	HealthyVolunteer-1	Bacteria	Bacteroidota	Bacteroidia	Bacteroidales	Rikenellaceae	Rikenellaceae RC9 gut group	0	46265	0
ASV1436	HealthyVolunteer-1	Bacteria	Firmicutes	Bacilli	Lactobacillales	Lactobacillaceae	Limosilactobacillus	0	46265	0
ASV1437	HealthyVolunteer-1	Bacteria	Firmicutes	Clostridia	Lachnospirales	Lachnospiraceae	Marvinbryantia	0	46265	0
ASV1438	HealthyVolunteer-1	Bacteria	Firmicutes	Clostridia	Christensenellales	Christensenellaceae	Christensenellaceae R-7 group	0	46265	0
ASV1439	HealthyVolunteer-1	Bacteria	Firmicutes	Clostridia	Oscillospirales	Ruminococcaceae	Ruminococcaceae Family	0	46265	0
ASV1440	HealthyVolunteer-1	Bacteria	Synergistota	Synergistia	Synergistales	Synergistaceae	Pyramidobacter	0	46265	0
ASV1441	HealthyVolunteer-1	Bacteria	Firmicutes	Clostridia	Lachnospirales	Lachnospiraceae	Blautia	0	46265	0
ASV1442	HealthyVolunteer-1	Bacteria	Firmicutes	Clostridia	Christensenellales	Christensenellaceae	Christensenellaceae R-7 group	0	46265	0
ASV1443	HealthyVolunteer-1	Bacteria	Firmicutes	Clostridia	Oscillospirales	Oscillospiraceae	UCG-005	0	46265	0
ASV1444	HealthyVolunteer-1	Bacteria	Firmicutes	Clostridia	Peptostreptococcales-Tissierellales	Sedimentibacteraceae	Sedimentibacter	0	46265	0
ASV1445	HealthyVolunteer-1	Bacteria	Firmicutes	Clostridia	Oscillospirales	Ruminococcaceae	Subdoligranulum	0	46265	0
ASV1446	HealthyVolunteer-1	Bacteria	Firmicutes	Clostridia	Lachnospirales	Lachnospiraceae	Sellimonas	0	46265	0
ASV1447	HealthyVolunteer-1	Bacteria	Firmicutes	Clostridia	Lachnospirales	Lachnospiraceae	Eisenbergiella	0	46265	0
ASV1448	HealthyVolunteer-1	Bacteria	Firmicutes	Clostridia	Oscillospirales	[Eubacterium] coprostanoligenes group	[Eubacterium] coprostanoligenes group Family	0	46265	0
ASV1449	HealthyVolunteer-1	Bacteria	Firmicutes	Bacilli	Lactobacillales	Enterococcaceae	Enterococcus	0	46265	0
ASV145	HealthyVolunteer-1	Bacteria	Firmicutes	Clostridia	Peptostreptococcales-Tissierellales	Family XI	Anaerococcus	0	46265	0
ASV1450	HealthyVolunteer-1	Bacteria	Spirochaetota	Spirochaetia	Spirochaetales	Spirochaetaceae	Treponema	0	46265	0
ASV1451	HealthyVolunteer-1	Bacteria	Verrucomicrobiota	Kiritimatiellae	WCHB1-41	WCHB1-41 Order	WCHB1-41 Order	0	46265	0
ASV1452	HealthyVolunteer-1	Bacteria	Firmicutes	Clostridia	Lachnospirales	Lachnospiraceae	Blautia	0	46265	0
ASV1453	HealthyVolunteer-1	Bacteria	Firmicutes	Bacilli	Erysipelotrichales	Erysipelotrichaceae	Erysipelotrichaceae Family	0	46265	0
ASV1454	HealthyVolunteer-1	Bacteria	Firmicutes	Clostridia	Peptostreptococcales-Tissierellales	Family XI	Anaerococcus	0	46265	0
ASV1455	HealthyVolunteer-1	Bacteria	Firmicutes	Clostridia	Lachnospirales	Lachnospiraceae	Lachnoclostridium	0	46265	0
ASV1456	HealthyVolunteer-1	Bacteria	Firmicutes	Clostridia	Lachnospirales	Lachnospiraceae	[Ruminococcus] torques group	0	46265	0
ASV1457	HealthyVolunteer-1	Bacteria	Bacteroidota	Bacteroidia	Bacteroidales	Dysgonomonadaceae	Proteiniphilum	0	46265	0
ASV1458	HealthyVolunteer-1	Bacteria	Firmicutes	Clostridia	Oscillospirales	Oscillospiraceae	UCG-003	0	46265	0
ASV1459	HealthyVolunteer-1	Bacteria	Bacteroidota	Bacteroidia	Bacteroidales	Rikenellaceae	Rikenellaceae RC9 gut group	0	46265	0
ASV146	HealthyVolunteer-1	Bacteria	Desulfobacterota	Desulfovibrionia	Desulfovibrionales	Desulfovibrionaceae	Desulfovibrio	0	46265	0
ASV1460	HealthyVolunteer-1	Bacteria	Firmicutes	Bacilli	Erysipelotrichales	Erysipelatoclostridiaceae	Erysipelatoclostridium	0	46265	0
ASV1461	HealthyVolunteer-1	Bacteria	Firmicutes	Clostridia	Monoglobales	Monoglobaceae	Monoglobus	0	46265	0
ASV1462	HealthyVolunteer-1	Bacteria	Firmicutes	Clostridia	Peptostreptococcales-Tissierellales	Peptostreptococcaceae	Peptostreptococcus	0	46265	0
ASV1463	HealthyVolunteer-1	Bacteria	Firmicutes	Clostridia	Oscillospirales	Butyricicoccaceae	Butyricicoccus	0	46265	0
ASV1464	HealthyVolunteer-1	Bacteria	Firmicutes	Clostridia	Peptostreptococcales-Tissierellales	Family XI	Fenollaria	0	46265	0
ASV1465	HealthyVolunteer-1	Bacteria	Bacteroidota	Bacteroidia	Bacteroidales	Prevotellaceae	Paraprevotella	0	46265	0
ASV1466	HealthyVolunteer-1	Bacteria	Desulfobacterota	Desulfovibrionia	Desulfovibrionales	Desulfovibrionaceae	Bilophila	0	46265	0
ASV1467	HealthyVolunteer-1	Bacteria	Firmicutes	Clostridia	Clostridia vadinBB60 group	Clostridia vadinBB60 group Order	Clostridia vadinBB60 group Order	0	46265	0
ASV1468	HealthyVolunteer-1	Bacteria	Firmicutes	Clostridia	Oscillospirales	Oscillospiraceae	Colidextribacter	0	46265	0
ASV1469	HealthyVolunteer-1	Bacteria	Bacteria Kingdom	Bacteria Kingdom	Bacteria Kingdom	Bacteria Kingdom	Bacteria Kingdom	0	46265	0
ASV147	HealthyVolunteer-1	Bacteria	Proteobacteria	Gammaproteobacteria	Enterobacterales	Pasteurellaceae	Haemophilus	0	46265	0
ASV1470	HealthyVolunteer-1	Bacteria	Firmicutes	Clostridia	Christensenellales	Christensenellaceae	Christensenellaceae R-7 group	0	46265	0
ASV1471	HealthyVolunteer-1	Bacteria	Firmicutes	Clostridia	Oscillospirales	Oscillospiraceae	Oscillospiraceae Family	0	46265	0
ASV1472	HealthyVolunteer-1	Bacteria	Firmicutes	Negativicutes	Veillonellales-Selenomonadales	Selenomonadaceae	Selenomonas	0	46265	0
ASV1473	HealthyVolunteer-1	Bacteria	Firmicutes	Clostridia	Oscillospirales	Ruminococcaceae	Ruminococcaceae Family	0	46265	0
ASV1474	HealthyVolunteer-1	Bacteria	Firmicutes	Clostridia	Christensenellales	Christensenellaceae	Christensenellaceae R-7 group	0	46265	0
ASV1475	HealthyVolunteer-1	Bacteria	Firmicutes	Clostridia	Lachnospirales	Lachnospiraceae	Agathobacter	0	46265	0
ASV1476	HealthyVolunteer-1	Bacteria	Firmicutes	Clostridia	Lachnospirales	Lachnospiraceae	[Eubacterium] ventriosum group	0	46265	0
ASV1477	HealthyVolunteer-1	Bacteria	Firmicutes	Bacilli	Lactobacillales	Aerococcaceae	Aerococcus	0	46265	0
ASV1478	HealthyVolunteer-1	Bacteria	Firmicutes	Clostridia	Lachnospirales	Lachnospiraceae	[Ruminococcus] torques group	0	46265	0
ASV1479	HealthyVolunteer-1	Bacteria	Firmicutes	Clostridia	Lachnospirales	Lachnospiraceae	Lachnospira	0	46265	0
ASV148	HealthyVolunteer-1	Bacteria	Proteobacteria	Gammaproteobacteria	Enterobacterales	Enterobacteriaceae	Citrobacter	0	46265	0
ASV1480	HealthyVolunteer-1	Bacteria	Firmicutes	Clostridia	Lachnospirales	Lachnospiraceae	Sellimonas	0	46265	0
ASV1481	HealthyVolunteer-1	Bacteria	Firmicutes	Clostridia	Christensenellales	Christensenellaceae	Christensenellaceae R-7 group	0	46265	0
ASV1482	HealthyVolunteer-1	Bacteria	Bacteroidota	Bacteroidia	Bacteroidales	Bacteroidaceae	Bacteroides	0	46265	0
ASV1483	HealthyVolunteer-1	Bacteria	Actinobacteriota	Actinobacteria	Actinomycetales	Actinomycetaceae	Varibaculum	0	46265	0
ASV1484	HealthyVolunteer-1	Bacteria	Firmicutes	Clostridia	Lachnospirales	Lachnospiraceae	Lachnospiraceae ND3007 group	0	46265	0
ASV1485	HealthyVolunteer-1	Bacteria	Firmicutes	Clostridia	Lachnospirales	Lachnospiraceae	Lachnoclostridium	0	46265	0
ASV1486	HealthyVolunteer-1	Bacteria	Bacteroidota	Bacteroidia	Bacteroidales	Prevotellaceae	Prevotella_7	0	46265	0
ASV1487	HealthyVolunteer-1	Bacteria	Bacteroidota	Bacteroidia	Bacteroidales	Bacteroidaceae	Bacteroides	0	46265	0
ASV1488	HealthyVolunteer-1	Bacteria	Firmicutes	Clostridia	Oscillospirales	Ruminococcaceae	Incertae Sedis	0	46265	0
ASV1489	HealthyVolunteer-1	Bacteria	Firmicutes	Clostridia	Lachnospirales	Lachnospiraceae	Blautia	0	46265	0
ASV1490	HealthyVolunteer-1	Bacteria	Bacteroidota	Bacteroidia	Bacteroidales	Barnesiellaceae	Coprobacter	0	46265	0
ASV1491	HealthyVolunteer-1	Bacteria	Actinobacteriota	Coriobacteriia	Coriobacteriales	Eggerthellaceae	Enteroscipio	0	46265	0
ASV1492	HealthyVolunteer-1	Bacteria	Bacteroidota	Bacteroidia	Bacteroidales	Bacteroidaceae	Bacteroides	0	46265	0
ASV1493	HealthyVolunteer-1	Bacteria	Actinobacteriota	Actinobacteria	Bifidobacteriales	Bifidobacteriaceae	Bifidobacterium	0	46265	0
ASV1494	HealthyVolunteer-1	Bacteria	Firmicutes	Clostridia	Lachnospirales	Lachnospiraceae	Pseudobutyrivibrio	0	46265	0
ASV1496	HealthyVolunteer-1	Bacteria	Firmicutes	Clostridia	Christensenellales	Christensenellaceae	Christensenellaceae R-7 group	0	46265	0
ASV1497	HealthyVolunteer-1	Bacteria	Bacteroidota	Bacteroidia	Bacteroidales	Muribaculaceae	Muribaculaceae Family	0	46265	0
ASV1498	HealthyVolunteer-1	Bacteria	Bacteroidota	Bacteroidia	Bacteroidales	Prevotellaceae	Prevotella_9	0	46265	0
ASV1499	HealthyVolunteer-1	Bacteria	Firmicutes	Negativicutes	Veillonellales-Selenomonadales	Veillonellaceae	Dialister	0	46265	0
ASV150	HealthyVolunteer-1	Bacteria	Firmicutes	Clostridia	Peptostreptococcales-Tissierellales	Family XI	Anaerococcus	0	46265	0
ASV1500	HealthyVolunteer-1	Bacteria	Bacteroidota	Bacteroidia	Bacteroidales	Porphyromonadaceae	Porphyromonas	0	46265	0
ASV1501	HealthyVolunteer-1	Bacteria	Firmicutes	Clostridia	Lachnospirales	Defluviitaleaceae	Defluviitaleaceae UCG-011	0	46265	0
ASV1502	HealthyVolunteer-1	Bacteria	Firmicutes	Clostridia	Oscillospirales	Butyricicoccaceae	UCG-009	0	46265	0
ASV1503	HealthyVolunteer-1	Bacteria	Firmicutes	Clostridia	Oscillospirales	Oscillospiraceae	Flavonifractor	0	46265	0
ASV1504	HealthyVolunteer-1	Bacteria	Bacteroidota	Bacteroidia	Bacteroidales	Rikenellaceae	Alistipes	0	46265	0
ASV1505	HealthyVolunteer-1	Bacteria	Actinobacteriota	Coriobacteriia	Coriobacteriales	Eggerthellaceae	Gordonibacter	0	46265	0
ASV1506	HealthyVolunteer-1	Bacteria	Actinobacteriota	Actinobacteria	Bifidobacteriales	Bifidobacteriaceae	Scardovia	0	46265	0
ASV1507	HealthyVolunteer-1	Bacteria	Firmicutes	Clostridia	Lachnospirales	Lachnospiraceae	Marvinbryantia	0	46265	0
ASV1508	HealthyVolunteer-1	Bacteria	Actinobacteriota	Actinobacteria	Actinomycetales	Actinomycetaceae	Actinomyces	0	46265	0
ASV1509	HealthyVolunteer-1	Bacteria	Firmicutes	Clostridia	Peptostreptococcales-Tissierellales	Anaerovoracaceae	Family XIII UCG-001	0	46265	0
ASV151	HealthyVolunteer-1	Bacteria	Firmicutes	Clostridia	Clostridia vadinBB60 group	Clostridia vadinBB60 group Order	Clostridia vadinBB60 group Order	0	46265	0
ASV1512	HealthyVolunteer-1	Bacteria	Firmicutes	Clostridia	Lachnospirales	Lachnospiraceae	Tuzzerella	0	46265	0
ASV1513	HealthyVolunteer-1	Bacteria	Verrucomicrobiota	Lentisphaeria	Victivallales	Victivallaceae	Victivallaceae Family	0	46265	0
ASV1514	HealthyVolunteer-1	Bacteria	Firmicutes	Bacilli	Erysipelotrichales	Erysipelotrichaceae	[Clostridium] innocuum group	0	46265	0
ASV1515	HealthyVolunteer-1	Bacteria	Bacteroidota	Bacteroidia	Bacteroidales	Prevotellaceae	Prevotella_7	0	46265	0
ASV1516	HealthyVolunteer-1	Bacteria	Actinobacteriota	Coriobacteriia	Coriobacteriales	Coriobacteriales Incertae Sedis	Coriobacteriales Incertae Sedis Family	0	46265	0
ASV1517	HealthyVolunteer-1	Bacteria	Firmicutes	Clostridia	Lachnospirales	Lachnospiraceae	Lachnoclostridium	0	46265	0
ASV1518	HealthyVolunteer-1	Bacteria	Synergistota	Synergistia	Synergistales	Synergistaceae	Cloacibacillus	0	46265	0
ASV1519	HealthyVolunteer-1	Bacteria	Firmicutes	Clostridia	Oscillospirales	Oscillospiraceae	NK4A214 group	0	46265	0
ASV1520	HealthyVolunteer-1	Bacteria	Bacteroidota	Bacteroidia	Bacteroidales	Rikenellaceae	Alistipes	0	46265	0
ASV1521	HealthyVolunteer-1	Bacteria	Bacteroidota	Bacteroidia	Bacteroidales	Marinifilaceae	Butyricimonas	0	46265	0
ASV1522	HealthyVolunteer-1	Bacteria	Firmicutes	Clostridia	Lachnospirales	Lachnospiraceae	Lachnospiraceae UCG-004	0	46265	0
ASV1523	HealthyVolunteer-1	Bacteria	Bacteroidota	Bacteroidia	Bacteroidales	Porphyromonadaceae	Porphyromonas	0	46265	0
ASV1524	HealthyVolunteer-1	Bacteria	Firmicutes	Clostridia	Lachnospirales	Lachnospiraceae	[Eubacterium] xylanophilum group	0	46265	0
ASV1525	HealthyVolunteer-1	Bacteria	Firmicutes	Clostridia	Christensenellales	Christensenellaceae	Christensenellaceae R-7 group	0	46265	0
ASV1526	HealthyVolunteer-1	Bacteria	Firmicutes	Clostridia	Oscillospirales	Ruminococcaceae	Incertae Sedis	0	46265	0
ASV1527	HealthyVolunteer-1	Bacteria	Bacteroidota	Bacteroidia	Bacteroidales	Marinifilaceae	Butyricimonas	0	46265	0
ASV1528	HealthyVolunteer-1	Bacteria	Firmicutes	Clostridia	Oscillospirales	Oscillospiraceae	NK4A214 group	0	46265	0
ASV1529	HealthyVolunteer-1	Bacteria	Firmicutes	Clostridia	Lachnospirales	Lachnospiraceae	Lachnospiraceae FCS020 group	0	46265	0
ASV153	HealthyVolunteer-1	Bacteria	Firmicutes	Clostridia	Oscillospirales	Ruminococcaceae	CAG-352	0	46265	0
ASV1530	HealthyVolunteer-1	Bacteria	Verrucomicrobiota	Lentisphaeria	Victivallales	Victivallaceae	Victivallis	0	46265	0
ASV1531	HealthyVolunteer-1	Bacteria	Bacteroidota	Bacteroidia	Bacteroidales	Prevotellaceae	Prevotellaceae NK3B31 group	0	46265	0
ASV1532	HealthyVolunteer-1	Bacteria	Firmicutes	Clostridia	Christensenellales	Christensenellaceae	Christensenellaceae Family	0	46265	0
ASV1533	HealthyVolunteer-1	Bacteria	Firmicutes	Bacilli	Lactobacillales	Aerococcaceae	Aerosphaera	0	46265	0
ASV1534	HealthyVolunteer-1	Bacteria	Firmicutes	Bacilli	Lactobacillales	Streptococcaceae	Streptococcus	0	46265	0
ASV1535	HealthyVolunteer-1	Bacteria	Firmicutes	Bacilli	Erysipelotrichales	Erysipelotrichaceae	Faecalitalea	0	46265	0
ASV1536	HealthyVolunteer-1	Bacteria	Firmicutes	Clostridia	Oscillospirales	Oscillospiraceae	UCG-005	0	46265	0
ASV1537	HealthyVolunteer-1	Bacteria	Firmicutes	Clostridia	Peptostreptococcales-Tissierellales	Family XI	Peptoniphilus	0	46265	0
ASV1538	HealthyVolunteer-1	Bacteria	Bacteroidota	Bacteroidia	Bacteroidales	Bacteroidaceae	Bacteroides	0	46265	0
ASV1539	HealthyVolunteer-1	Bacteria	Firmicutes	Clostridia	Peptostreptococcales-Tissierellales	Family XI	Ezakiella	0	46265	0
ASV154	HealthyVolunteer-1	Bacteria	Firmicutes	Clostridia	Oscillospirales	[Eubacterium] coprostanoligenes group	[Eubacterium] coprostanoligenes group Family	0	46265	0
ASV1540	HealthyVolunteer-1	Bacteria	Bacteroidota	Bacteroidia	Bacteroidales	Muribaculaceae	Muribaculaceae Family	0	46265	0
ASV1541	HealthyVolunteer-1	Bacteria	Firmicutes	Clostridia	Lachnospirales	Lachnospiraceae	[Ruminococcus] gnavus group	0	46265	0
ASV1542	HealthyVolunteer-1	Bacteria	Firmicutes	Clostridia	Lachnospirales	Lachnospiraceae	Lachnoclostridium	0	46265	0
ASV1543	HealthyVolunteer-1	Bacteria	Firmicutes	Clostridia	Oscillospirales	Ruminococcaceae	Incertae Sedis	0	46265	0
ASV1544	HealthyVolunteer-1	Bacteria	Verrucomicrobiota	Lentisphaeria	Victivallales	vadinBE97	vadinBE97 Family	0	46265	0
ASV1545	HealthyVolunteer-1	Bacteria	Firmicutes	Clostridia	Lachnospirales	Lachnospiraceae	Lachnospiraceae Family	0	46265	0
ASV1546	HealthyVolunteer-1	Bacteria	Proteobacteria	Gammaproteobacteria	Burkholderiales	Sutterellaceae	Sutterella	0	46265	0
ASV1547	HealthyVolunteer-1	Bacteria	Bacteroidota	Bacteroidia	Bacteroidales	Prevotellaceae	Prevotella	0	46265	0
ASV1548	HealthyVolunteer-1	Bacteria	Firmicutes	Clostridia	Monoglobales	Monoglobaceae	Monoglobus	0	46265	0
ASV1549	HealthyVolunteer-1	Bacteria	Bacteroidota	Bacteroidia	Bacteroidales	Marinifilaceae	Butyricimonas	0	46265	0
ASV155	HealthyVolunteer-1	Bacteria	Actinobacteriota	Actinobacteria	Bifidobacteriales	Bifidobacteriaceae	Bifidobacterium	0	46265	0
ASV1551	HealthyVolunteer-1	Bacteria	Bacteroidota	Bacteroidia	Bacteroidales	Porphyromonadaceae	Porphyromonas	0	46265	0
ASV1552	HealthyVolunteer-1	Bacteria	Actinobacteriota	Actinobacteria	Micrococcales	Microbacteriaceae	Pseudoclavibacter	0	46265	0
ASV1553	HealthyVolunteer-1	Bacteria	Firmicutes	Clostridia	Lachnospirales	Lachnospiraceae	Anaerostipes	0	46265	0
ASV1555	HealthyVolunteer-1	Bacteria	Firmicutes	Clostridia	Oscillospirales	Oscillospiraceae	Oscillospira	0	46265	0
ASV1556	HealthyVolunteer-1	Bacteria	Firmicutes	Clostridia	Lachnospirales	Lachnospiraceae	Blautia	0	46265	0
ASV1557	HealthyVolunteer-1	Bacteria	Firmicutes	Clostridia	Lachnospirales	Lachnospiraceae	[Eubacterium] fissicatena group	0	46265	0
ASV1559	HealthyVolunteer-1	Bacteria	Firmicutes	Clostridia	Oscillospirales	Oscillospiraceae	Oscillospiraceae Family	0	46265	0
ASV156	HealthyVolunteer-1	Bacteria	Actinobacteriota	Coriobacteriia	Coriobacteriales	Atopobiaceae	Atopobium	0	46265	0
ASV1560	HealthyVolunteer-1	Bacteria	Firmicutes	Clostridia	Lachnospirales	Lachnospiraceae	[Ruminococcus] torques group	0	46265	0
ASV1561	HealthyVolunteer-1	Bacteria	Proteobacteria	Gammaproteobacteria	Burkholderiales	Oxalobacteraceae	Oxalobacter	0	46265	0
ASV1562	HealthyVolunteer-1	Bacteria	Firmicutes	Clostridia	Clostridia UCG-014	Clostridia UCG-014 Order	Clostridia UCG-014 Order	0	46265	0
ASV1563	HealthyVolunteer-1	Bacteria	Firmicutes	Clostridia	Lachnospirales	Lachnospiraceae	[Eubacterium] hallii group	0	46265	0
ASV1564	HealthyVolunteer-1	Bacteria	Firmicutes	Clostridia	Peptostreptococcales-Tissierellales	Anaerovoracaceae	[Eubacterium] nodatum group	0	46265	0
ASV1565	HealthyVolunteer-1	Bacteria	Firmicutes	Bacilli	Lactobacillales	Aerococcaceae	Eremococcus	0	46265	0
ASV1566	HealthyVolunteer-1	Bacteria	Firmicutes	Clostridia	Peptococcales	Peptococcaceae	Peptococcus	0	46265	0
ASV1567	HealthyVolunteer-1	Bacteria	Firmicutes	Clostridia	Lachnospirales	Lachnospiraceae	Lachnospiraceae Family	0	46265	0
ASV1568	HealthyVolunteer-1	Bacteria	Firmicutes	Clostridia	Lachnospirales	Lachnospiraceae	Coprococcus	0	46265	0
ASV1569	HealthyVolunteer-1	Bacteria	Firmicutes	Clostridia	Oscillospirales	Ruminococcaceae	Paludicola	0	46265	0
ASV157	HealthyVolunteer-1	Bacteria	Firmicutes	Clostridia	Lachnospirales	Lachnospiraceae	Coprococcus	0	46265	0
ASV1570	HealthyVolunteer-1	Bacteria	Synergistota	Synergistia	Synergistales	Synergistaceae	Cloacibacillus	0	46265	0
ASV1571	HealthyVolunteer-1	Bacteria	Firmicutes	Clostridia	Lachnospirales	Lachnospiraceae	Blautia	0	46265	0
ASV1572	HealthyVolunteer-1	Bacteria	Bacteroidota	Bacteroidia	Bacteroidales	Prevotellaceae	Prevotella	0	46265	0
ASV1573	HealthyVolunteer-1	Bacteria	Bacteroidota	Bacteroidia	Bacteroidales	Marinifilaceae	Butyricimonas	0	46265	0
ASV1574	HealthyVolunteer-1	Bacteria	Firmicutes	Clostridia	Christensenellales	Christensenellaceae	Christensenellaceae Family	0	46265	0
ASV1575	HealthyVolunteer-1	Bacteria	Firmicutes	Clostridia	Clostridia vadinBB60 group	Clostridia vadinBB60 group Order	Clostridia vadinBB60 group Order	0	46265	0
ASV1576	HealthyVolunteer-1	Bacteria	Firmicutes	Clostridia	Oscillospirales	Oscillospirales Order	Oscillospirales Order	0	46265	0
ASV1577	HealthyVolunteer-1	Bacteria	Firmicutes	Clostridia	Oscillospirales	Oscillospirales Order	Oscillospirales Order	0	46265	0
ASV1578	HealthyVolunteer-1	Bacteria	Firmicutes	Clostridia	Oscillospirales	Ruminococcaceae	Ruminococcaceae Family	0	46265	0
ASV1579	HealthyVolunteer-1	Bacteria	Firmicutes	Bacilli	Lactobacillales	Aerococcaceae	Aerococcus	0	46265	0
ASV158	HealthyVolunteer-1	Bacteria	Firmicutes	Clostridia	Oscillospirales	Oscillospiraceae	UCG-002	0	46265	0
ASV1580	HealthyVolunteer-1	Bacteria	Firmicutes	Clostridia	Clostridia vadinBB60 group	Clostridia vadinBB60 group Order	Clostridia vadinBB60 group Order	0	46265	0
ASV1581	HealthyVolunteer-1	Bacteria	Firmicutes	Bacilli	Erysipelotrichales	Erysipelotrichaceae	Faecalitalea	0	46265	0
ASV1582	HealthyVolunteer-1	Bacteria	Firmicutes	Clostridia	Lachnospirales	Lachnospiraceae	Lachnoclostridium	0	46265	0
ASV1583	HealthyVolunteer-1	Bacteria	Proteobacteria	Gammaproteobacteria	Enterobacterales	Enterobacteriaceae	Raoultella	0	46265	0
ASV1586	HealthyVolunteer-1	Bacteria	Firmicutes	Clostridia	Christensenellales	Christensenellaceae	Christensenellaceae R-7 group	0	46265	0
ASV1587	HealthyVolunteer-1	Bacteria	Campylobacterota	Campylobacteria	Campylobacterales	Campylobacteraceae	Campylobacter	0	46265	0
ASV1588	HealthyVolunteer-1	Bacteria	Fusobacteriota	Fusobacteriia	Fusobacteriales	Fusobacteriaceae	Fusobacterium	0	46265	0
ASV1589	HealthyVolunteer-1	Bacteria	Firmicutes	Clostridia	Peptostreptococcales-Tissierellales	Anaerovoracaceae	Anaerovoracaceae Family	0	46265	0
ASV159	HealthyVolunteer-1	Bacteria	Firmicutes	Bacilli	Lactobacillales	Lactobacillaceae	Limosilactobacillus	0	46265	0
ASV1590	HealthyVolunteer-1	Bacteria	Firmicutes	Clostridia	Lachnospirales	Lachnospiraceae	Lachnoclostridium	0	46265	0
ASV1591	HealthyVolunteer-1	Bacteria	Cyanobacteria	Vampirivibrionia	Gastranaerophilales	Gastranaerophilales Order	Gastranaerophilales Order	0	46265	0
ASV1592	HealthyVolunteer-1	Bacteria	Firmicutes	Clostridia	Clostridiales	Clostridiaceae	Clostridium sensu stricto 1	0	46265	0
ASV1593	HealthyVolunteer-1	Bacteria	Firmicutes	Clostridia	Clostridia UCG-014	Clostridia UCG-014 Order	Clostridia UCG-014 Order	0	46265	0
ASV1594	HealthyVolunteer-1	Bacteria	Firmicutes	Bacilli	RF39	RF39 Order	RF39 Order	0	46265	0
ASV1595	HealthyVolunteer-1	Bacteria	Firmicutes	Clostridia	Lachnospirales	Lachnospiraceae	Sellimonas	0	46265	0
ASV1596	HealthyVolunteer-1	Bacteria	Bacteroidota	Bacteroidia	Bacteroidales	Muribaculaceae	CAG-873	0	46265	0
ASV1597	HealthyVolunteer-1	Bacteria	Bacteroidota	Bacteroidia	Bacteroidales	Bacteroidaceae	Bacteroides	0	46265	0
ASV1598	HealthyVolunteer-1	Bacteria	Bacteroidota	Bacteroidia	Bacteroidales	Prevotellaceae	Prevotella_9	0	46265	0
ASV1599	HealthyVolunteer-1	Bacteria	Firmicutes	Clostridia	Peptostreptococcales-Tissierellales	Family XI	Murdochiella	0	46265	0
ASV160	HealthyVolunteer-1	Bacteria	Firmicutes	Clostridia	Peptostreptococcales-Tissierellales	Family XI	Fenollaria	0	46265	0
ASV1600	HealthyVolunteer-1	Bacteria	Firmicutes	Clostridia	Peptostreptococcales-Tissierellales	Anaerovoracaceae	Mogibacterium	0	46265	0
ASV1601	HealthyVolunteer-1	Bacteria	Actinobacteriota	Coriobacteriia	Coriobacteriales	Coriobacteriales Order	Coriobacteriales Order	0	46265	0
ASV1602	HealthyVolunteer-1	Bacteria	Firmicutes	Clostridia	Oscillospirales	Ruminococcaceae	Anaerofilum	0	46265	0
ASV1603	HealthyVolunteer-1	Bacteria	Bacteroidota	Bacteroidia	Bacteroidales	Tannerellaceae	Tannerellaceae Family	0	46265	0
ASV1604	HealthyVolunteer-1	Bacteria	Firmicutes	Clostridia	Christensenellales	Christensenellaceae	Christensenellaceae R-7 group	0	46265	0
ASV1605	HealthyVolunteer-1	Bacteria	Firmicutes	Clostridia	Clostridia Class	Clostridia Class	Clostridia Class	0	46265	0
ASV1606	HealthyVolunteer-1	Bacteria	Firmicutes	Clostridia	Lachnospirales	Lachnospiraceae	[Ruminococcus] gauvreauii group	0	46265	0
ASV1607	HealthyVolunteer-1	Bacteria	Firmicutes	Clostridia	Lachnospirales	Lachnospiraceae	Lachnoclostridium	0	46265	0
ASV1608	HealthyVolunteer-1	Bacteria	Firmicutes	Clostridia	Lachnospirales	Lachnospiraceae	Roseburia	0	46265	0
ASV1609	HealthyVolunteer-1	Bacteria	Firmicutes	Clostridia	Lachnospirales	Lachnospiraceae	Lachnospiraceae Family	0	46265	0
ASV161	HealthyVolunteer-1	Bacteria	Firmicutes	Clostridia	Clostridia vadinBB60 group	Clostridia vadinBB60 group Order	Clostridia vadinBB60 group Order	0	46265	0
ASV1610	HealthyVolunteer-1	Bacteria	Firmicutes	Clostridia	Clostridiales	Clostridiaceae	Clostridium sensu stricto 1	0	46265	0
ASV1611	HealthyVolunteer-1	Bacteria	Firmicutes	Bacilli	Erysipelotrichales	Erysipelotrichaceae	Holdemania	0	46265	0
ASV1612	HealthyVolunteer-1	Bacteria	Firmicutes	Clostridia	Oscillospirales	Ruminococcaceae	Ruminococcaceae Family	0	46265	0
ASV1613	HealthyVolunteer-1	Bacteria	Firmicutes	Clostridia	Oscillospirales	Oscillospirales Order	Oscillospirales Order	0	46265	0
ASV1614	HealthyVolunteer-1	Bacteria	Verrucomicrobiota	Lentisphaeria	Victivallales	Victivallaceae	Victivallaceae Family	0	46265	0
ASV1615	HealthyVolunteer-1	Bacteria	Firmicutes	Clostridia	Lachnospirales	Lachnospiraceae	Coprococcus	0	46265	0
ASV1616	HealthyVolunteer-1	Bacteria	Bacteroidota	Bacteroidia	Bacteroidales	Rikenellaceae	Rikenellaceae RC9 gut group	0	46265	0
ASV1617	HealthyVolunteer-1	Bacteria	Firmicutes	Clostridia	Lachnospirales	Lachnospiraceae	Blautia	0	46265	0
ASV1618	HealthyVolunteer-1	Bacteria	Firmicutes	Clostridia	Oscillospirales	[Eubacterium] coprostanoligenes group	[Eubacterium] coprostanoligenes group Family	0	46265	0
ASV162	HealthyVolunteer-1	Bacteria	Proteobacteria	Gammaproteobacteria	Burkholderiales	Sutterellaceae	Sutterella	0	46265	0
ASV1620	HealthyVolunteer-1	Bacteria	Bacteroidota	Bacteroidia	Bacteroidales	Bacteroidales Order	Bacteroidales Order	0	46265	0
ASV1621	HealthyVolunteer-1	Bacteria	Firmicutes	Clostridia	Oscillospirales	Ruminococcaceae	Ruminococcaceae Family	0	46265	0
ASV1622	HealthyVolunteer-1	Bacteria	Firmicutes	Negativicutes	Veillonellales-Selenomonadales	Veillonellaceae	Allisonella	0	46265	0
ASV1623	HealthyVolunteer-1	Bacteria	Actinobacteriota	Coriobacteriia	Coriobacteriales	Coriobacteriales Incertae Sedis	Coriobacteriales Incertae Sedis Family	0	46265	0
ASV1624	HealthyVolunteer-1	Bacteria	Proteobacteria	Gammaproteobacteria	Enterobacterales	Pasteurellaceae	Haemophilus	0	46265	0
ASV1625	HealthyVolunteer-1	Bacteria	Firmicutes	Clostridia	Clostridia vadinBB60 group	Clostridia vadinBB60 group Order	Clostridia vadinBB60 group Order	0	46265	0
ASV1626	HealthyVolunteer-1	Bacteria	Firmicutes	Clostridia	Peptostreptococcales-Tissierellales	Family XI	W5053	0	46265	0
ASV1627	HealthyVolunteer-1	Bacteria	Firmicutes	Negativicutes	Veillonellales-Selenomonadales	Veillonellaceae	Veillonella	0	46265	0
ASV1628	HealthyVolunteer-1	Bacteria	Firmicutes	Clostridia	Peptostreptococcales-Tissierellales	Family XI	Anaerococcus	0	46265	0
ASV1629	HealthyVolunteer-1	Bacteria	Firmicutes	Clostridia	Lachnospirales	Lachnospiraceae	Sellimonas	0	46265	0
ASV1630	HealthyVolunteer-1	Bacteria	Firmicutes	Clostridia	Lachnospirales	Lachnospiraceae	[Ruminococcus] torques group	0	46265	0
ASV1631	HealthyVolunteer-1	Bacteria	Firmicutes	Clostridia	Oscillospirales	Hungateiclostridiaceae	Mageeibacillus	0	46265	0
ASV1632	HealthyVolunteer-1	Bacteria	Firmicutes	Clostridia	Lachnospirales	Lachnospiraceae	Lachnoclostridium	0	46265	0
ASV1633	HealthyVolunteer-1	Bacteria	Firmicutes	Clostridia	Oscillospirales	Ruminococcaceae	Subdoligranulum	0	46265	0
ASV1634	HealthyVolunteer-1	Bacteria	Firmicutes	Clostridia	Christensenellales	Christensenellaceae	Christensenellaceae Family	0	46265	0
ASV1635	HealthyVolunteer-1	Bacteria	Bacteroidota	Bacteroidia	Bacteroidales	Prevotellaceae	Prevotella_7	0	46265	0
ASV1636	HealthyVolunteer-1	Bacteria	Firmicutes	Clostridia	Lachnospirales	Lachnospiraceae	Lachnospiraceae Family	0	46265	0
ASV1637	HealthyVolunteer-1	Bacteria	Firmicutes	Clostridia	Lachnospirales	Lachnospiraceae	Coprococcus	0	46265	0
ASV1638	HealthyVolunteer-1	Bacteria	Firmicutes	Bacilli	RF39	RF39 Order	RF39 Order	0	46265	0
ASV1639	HealthyVolunteer-1	Bacteria	Firmicutes	Clostridia	Peptostreptococcales-Tissierellales	Family XI	Anaerococcus	0	46265	0
ASV164	HealthyVolunteer-1	Bacteria	Firmicutes	Clostridia	Peptostreptococcales-Tissierellales	Peptostreptococcaceae	Peptostreptococcus	0	46265	0
ASV1640	HealthyVolunteer-1	Bacteria	Firmicutes	Clostridia	Lachnospirales	Lachnospiraceae	Sellimonas	0	46265	0
ASV1641	HealthyVolunteer-1	Bacteria	Bacteroidota	Bacteroidia	Bacteroidales	Muribaculaceae	Muribaculaceae Family	0	46265	0
ASV1642	HealthyVolunteer-1	Bacteria	Firmicutes	Bacilli	Lactobacillales	Lactobacillaceae	Fructobacillus	0	46265	0
ASV1643	HealthyVolunteer-1	Bacteria	Firmicutes	Clostridia	Clostridia UCG-014	Clostridia UCG-014 Order	Clostridia UCG-014 Order	0	46265	0
ASV1644	HealthyVolunteer-1	Archaea	Thermoplasmatota	Thermoplasmata	Methanomassiliicoccales	Methanomethylophilaceae	Candidatus Methanoplasma	0	46265	0
ASV1645	HealthyVolunteer-1	Bacteria	Bacteroidota	Bacteroidia	Bacteroidales	Rikenellaceae	Rikenellaceae RC9 gut group	0	46265	0
ASV1646	HealthyVolunteer-1	Bacteria	Firmicutes	Bacilli	RF39	RF39 Order	RF39 Order	0	46265	0
ASV1647	HealthyVolunteer-1	Bacteria	Firmicutes	Clostridia	Peptostreptococcales-Tissierellales	Anaerovoracaceae	[Eubacterium] brachy group	0	46265	0
ASV1648	HealthyVolunteer-1	Bacteria	Firmicutes	Clostridia	Lachnospirales	Lachnospiraceae	Anaerosporobacter	0	46265	0
ASV1649	HealthyVolunteer-1	Bacteria	Firmicutes	Clostridia	Lachnospirales	Lachnospiraceae	Lachnospiraceae NK4A136 group	0	46265	0
ASV165	HealthyVolunteer-1	Bacteria	Synergistota	Synergistia	Synergistales	Synergistaceae	Cloacibacillus	0	46265	0
ASV1650	HealthyVolunteer-1	Bacteria	Firmicutes	Bacilli	RF39	RF39 Order	RF39 Order	0	46265	0
ASV1651	HealthyVolunteer-1	Bacteria	Firmicutes	Clostridia	Christensenellales	Christensenellaceae	Christensenellaceae R-7 group	0	46265	0
ASV1652	HealthyVolunteer-1	Bacteria	Firmicutes	Clostridia	Oscillospirales	Ruminococcaceae	Ruminococcaceae Family	0	46265	0
ASV1653	HealthyVolunteer-1	Bacteria	Actinobacteriota	Coriobacteriia	Coriobacteriales	Coriobacteriaceae	Collinsella	0	46265	0
ASV1654	HealthyVolunteer-1	Bacteria	Firmicutes	Clostridia	Lachnospirales	Lachnospiraceae	Blautia	0	46265	0
ASV1655	HealthyVolunteer-1	Bacteria	Firmicutes	Clostridia	Oscillospirales	[Eubacterium] coprostanoligenes group	[Eubacterium] coprostanoligenes group Family	0	46265	0
ASV1656	HealthyVolunteer-1	Bacteria	Firmicutes	Clostridia	Lachnospirales	Lachnospiraceae	Lachnospiraceae Family	0	46265	0
ASV1657	HealthyVolunteer-1	Bacteria	Firmicutes	Clostridia	Christensenellales	Christensenellaceae	Christensenellaceae R-7 group	0	46265	0
ASV1658	HealthyVolunteer-1	Bacteria	Firmicutes	Bacilli	RF39	RF39 Order	RF39 Order	0	46265	0
ASV1659	HealthyVolunteer-1	Bacteria	Firmicutes	Clostridia	Oscillospirales	Hungateiclostridiaceae	Fastidiosipila	0	46265	0
ASV166	HealthyVolunteer-1	Bacteria	Bacteroidota	Bacteroidia	Bacteroidales	Porphyromonadaceae	Porphyromonas	0	46265	0
ASV1660	HealthyVolunteer-1	Bacteria	Firmicutes	Clostridia	Clostridiales	Clostridiaceae	Clostridium sensu stricto 1	0	46265	0
ASV1661	HealthyVolunteer-1	Bacteria	Bacteroidota	Bacteroidia	Bacteroidales	Marinifilaceae	Butyricimonas	0	46265	0
ASV1662	HealthyVolunteer-1	Bacteria	Firmicutes	Clostridia	Oscillospirales	Hungateiclostridiaceae	Fastidiosipila	0	46265	0
ASV1663	HealthyVolunteer-1	Bacteria	Firmicutes	Clostridia	Christensenellales	Christensenellaceae	Christensenellaceae R-7 group	0	46265	0
ASV1664	HealthyVolunteer-1	Bacteria	Firmicutes	Clostridia	Oscillospirales	Oscillospiraceae	Intestinimonas	0	46265	0
ASV1665	HealthyVolunteer-1	Bacteria	Firmicutes	Clostridia	Oscillospirales	Ruminococcaceae	Phocea	0	46265	0
ASV1666	HealthyVolunteer-1	Bacteria	Synergistota	Synergistia	Synergistales	Synergistaceae	Pyramidobacter	0	46265	0
ASV1667	HealthyVolunteer-1	Bacteria	Firmicutes	Clostridia	Oscillospirales	[Eubacterium] coprostanoligenes group	[Eubacterium] coprostanoligenes group Family	0	46265	0
ASV1668	HealthyVolunteer-1	Bacteria	Firmicutes	Clostridia	Oscillospirales	Hungateiclostridiaceae	Fastidiosipila	0	46265	0
ASV1669	HealthyVolunteer-1	Bacteria	Firmicutes	Clostridia	Lachnospirales	Lachnospiraceae	Lachnospiraceae ND3007 group	0	46265	0
ASV167	HealthyVolunteer-1	Bacteria	Actinobacteriota	Actinobacteria	Corynebacteriales	Corynebacteriaceae	Corynebacterium	0	46265	0
ASV1670	HealthyVolunteer-1	Bacteria	Bacteroidota	Bacteroidia	Bacteroidales	Marinifilaceae	Butyricimonas	0	46265	0
ASV1671	HealthyVolunteer-1	Bacteria	Firmicutes	Clostridia	Lachnospirales	Lachnospiraceae	Lachnospiraceae Family	0	46265	0
ASV1672	HealthyVolunteer-1	Bacteria	Firmicutes	Clostridia	Oscillospirales	Ruminococcaceae	Ruminococcaceae Family	0	46265	0
ASV1673	HealthyVolunteer-1	Bacteria	Firmicutes	Negativicutes	Veillonellales-Selenomonadales	Veillonellaceae	Megasphaera	0	46265	0
ASV1674	HealthyVolunteer-1	Bacteria	Actinobacteriota	Actinobacteria	Bifidobacteriales	Bifidobacteriaceae	Bifidobacterium	0	46265	0
ASV1675	HealthyVolunteer-1	Bacteria	Firmicutes	Clostridia	Peptostreptococcales-Tissierellales	Peptostreptococcaceae	Peptostreptococcaceae Family	0	46265	0
ASV1676	HealthyVolunteer-1	Bacteria	Firmicutes	Negativicutes	Veillonellales-Selenomonadales	Veillonellaceae	Megasphaera	0	46265	0
ASV1677	HealthyVolunteer-1	Bacteria	Bacteroidota	Bacteroidia	Bacteroidales	Prevotellaceae	Prevotellaceae NK3B31 group	0	46265	0
ASV1678	HealthyVolunteer-1	Bacteria	Bacteroidota	Bacteroidia	Bacteroidales	Bacteroidaceae	Bacteroides	0	46265	0
ASV1680	HealthyVolunteer-1	Bacteria	Firmicutes	Clostridia	Lachnospirales	Lachnospiraceae	Lachnospiraceae UCG-003	0	46265	0
ASV1681	HealthyVolunteer-1	Bacteria	Firmicutes	Clostridia	Peptostreptococcales-Tissierellales	Family XI	Murdochiella	0	46265	0
ASV1682	HealthyVolunteer-1	Bacteria	Bacteroidota	Bacteroidia	Bacteroidales	Rikenellaceae	Alistipes	0	46265	0
ASV1683	HealthyVolunteer-1	Bacteria	Firmicutes	Clostridia	Clostridia vadinBB60 group	Clostridia vadinBB60 group Order	Clostridia vadinBB60 group Order	0	46265	0
ASV1684	HealthyVolunteer-1	Bacteria	Actinobacteriota	Actinobacteria	Micrococcales	Dermabacteraceae	Brachybacterium	0	46265	0
ASV1685	HealthyVolunteer-1	Bacteria	Bacteroidota	Bacteroidia	Bacteroidales	Porphyromonadaceae	Porphyromonas	0	46265	0
ASV1686	HealthyVolunteer-1	Bacteria	Firmicutes	Clostridia	Lachnospirales	Lachnospiraceae	Dorea	0	46265	0
ASV1688	HealthyVolunteer-1	Bacteria	Firmicutes	Bacilli	Erysipelotrichales	Erysipelotrichaceae	Holdemanella	0	46265	0
ASV1689	HealthyVolunteer-1	Bacteria	Firmicutes	Clostridia	Lachnospirales	Lachnospiraceae	Blautia	0	46265	0
ASV169	HealthyVolunteer-1	Bacteria	Proteobacteria	Gammaproteobacteria	Burkholderiales	Sutterellaceae	Sutterella	0	46265	0
ASV1690	HealthyVolunteer-1	Bacteria	Firmicutes	Clostridia	Lachnospirales	Lachnospiraceae	Lachnospiraceae Family	0	46265	0
ASV1691	HealthyVolunteer-1	Bacteria	Firmicutes	Clostridia	Peptostreptococcales-Tissierellales	Family XI	Finegoldia	0	46265	0
ASV1692	HealthyVolunteer-1	Bacteria	Firmicutes	Clostridia	Lachnospirales	Lachnospiraceae	[Eubacterium] xylanophilum group	0	46265	0
ASV1693	HealthyVolunteer-1	Bacteria	Firmicutes	Clostridia	Oscillospirales	Ruminococcaceae	Ruminococcaceae Family	0	46265	0
ASV1694	HealthyVolunteer-1	Bacteria	Firmicutes	Negativicutes	Veillonellales-Selenomonadales	Selenomonadaceae	Mitsuokella	0	46265	0
ASV1695	HealthyVolunteer-1	Bacteria	Firmicutes	Clostridia	Oscillospirales	Oscillospiraceae	UCG-005	0	46265	0
ASV1696	HealthyVolunteer-1	Bacteria	Firmicutes	Bacilli	Lactobacillales	Streptococcaceae	Streptococcus	0	46265	0
ASV1697	HealthyVolunteer-1	Bacteria	Actinobacteriota	Coriobacteriia	Coriobacteriales	Atopobiaceae	Atopobium	0	46265	0
ASV1698	HealthyVolunteer-1	Bacteria	Firmicutes	Clostridia	Oscillospirales	Hungateiclostridiaceae	Fastidiosipila	0	46265	0
ASV1699	HealthyVolunteer-1	Bacteria	Firmicutes	Clostridia	Peptostreptococcales-Tissierellales	Family XI	Peptoniphilus	0	46265	0
ASV170	HealthyVolunteer-1	Bacteria	Firmicutes	Negativicutes	Acidaminococcales	Acidaminococcaceae	Phascolarctobacterium	0	46265	0
ASV1700	HealthyVolunteer-1	Bacteria	Firmicutes	Clostridia	Lachnospirales	Lachnospiraceae	[Ruminococcus] gauvreauii group	0	46265	0
ASV1702	HealthyVolunteer-1	Bacteria	Firmicutes	Clostridia	Lachnospirales	Lachnospiraceae	Lachnoclostridium	0	46265	0
ASV1703	HealthyVolunteer-1	Bacteria	Firmicutes	Clostridia	Oscillospirales	Oscillospiraceae	NK4A214 group	0	46265	0
ASV1705	HealthyVolunteer-1	Bacteria	Firmicutes	Clostridia	Peptostreptococcales-Tissierellales	Anaerovoracaceae	Anaerovoracaceae Family	0	46265	0
ASV1706	HealthyVolunteer-1	Bacteria	Firmicutes	Clostridia	Peptostreptococcales-Tissierellales	Family XI	Murdochiella	0	46265	0
ASV1707	HealthyVolunteer-1	Bacteria	Firmicutes	Clostridia	Peptococcales	Peptococcaceae	Peptococcaceae Family	0	46265	0
ASV1708	HealthyVolunteer-1	Bacteria	Firmicutes	Clostridia	Lachnospirales	Lachnospiraceae	Lachnospira	0	46265	0
ASV1709	HealthyVolunteer-1	Bacteria	Bacteroidota	Bacteroidia	Bacteroidales	Prevotellaceae	Prevotella	0	46265	0
ASV171	HealthyVolunteer-1	Bacteria	Proteobacteria	Gammaproteobacteria	Enterobacterales	Succinivibrionaceae	Succinivibrio	0	46265	0
ASV1710	HealthyVolunteer-1	Bacteria	Firmicutes	Clostridia	Lachnospirales	Lachnospiraceae	[Eubacterium] hallii group	0	46265	0
ASV1711	HealthyVolunteer-1	Bacteria	Firmicutes	Clostridia	Christensenellales	Christensenellaceae	Christensenellaceae R-7 group	0	46265	0
ASV1712	HealthyVolunteer-1	Bacteria	Actinobacteriota	Actinobacteria	Actinomycetales	Actinomycetaceae	Actinomyces	0	46265	0
ASV1713	HealthyVolunteer-1	Bacteria	Firmicutes	Clostridia	Lachnospirales	Lachnospiraceae	Lachnoclostridium	0	46265	0
ASV1714	HealthyVolunteer-1	Bacteria	Desulfobacterota	Desulfovibrionia	Desulfovibrionales	Desulfovibrionaceae	Desulfovibrionaceae Family	0	46265	0
ASV1715	HealthyVolunteer-1	Bacteria	Firmicutes	Bacilli	Lactobacillales	Lactobacillaceae	Limosilactobacillus	0	46265	0
ASV1717	HealthyVolunteer-1	Bacteria	Firmicutes	Clostridia	Lachnospirales	Lachnospiraceae	Lachnospiraceae UCG-003	0	46265	0
ASV1718	HealthyVolunteer-1	Bacteria	Firmicutes	Clostridia	Peptococcales	Peptococcaceae	Peptococcaceae Family	0	46265	0
ASV1719	HealthyVolunteer-1	Bacteria	Firmicutes	Clostridia	Oscillospirales	Oscillospiraceae	Oscillospiraceae Family	0	46265	0
ASV172	HealthyVolunteer-1	Bacteria	Fusobacteriota	Fusobacteriia	Fusobacteriales	Fusobacteriaceae	Fusobacterium	0	46265	0
ASV1720	HealthyVolunteer-1	Bacteria	Firmicutes	Clostridia	Oscillospirales	UCG-010	UCG-010 Family	0	46265	0
ASV1721	HealthyVolunteer-1	Bacteria	Firmicutes	Clostridia	Clostridia vadinBB60 group	Clostridia vadinBB60 group Order	Clostridia vadinBB60 group Order	0	46265	0
ASV1722	HealthyVolunteer-1	Bacteria	Firmicutes	Clostridia	Oscillospirales	Butyricicoccaceae	Butyricicoccus	0	46265	0
ASV1723	HealthyVolunteer-1	Bacteria	Bacteroidota	Bacteroidia	Bacteroidales	Marinifilaceae	Butyricimonas	0	46265	0
ASV1724	HealthyVolunteer-1	Bacteria	Firmicutes	Clostridia	Lachnospirales	Lachnospiraceae	Lachnoclostridium	0	46265	0
ASV1725	HealthyVolunteer-1	Bacteria	Firmicutes	Clostridia	Oscillospirales	Oscillospiraceae	Flavonifractor	0	46265	0
ASV1726	HealthyVolunteer-1	Bacteria	Firmicutes	Clostridia	Oscillospirales	Oscillospiraceae	Pseudoflavonifractor	0	46265	0
ASV1727	HealthyVolunteer-1	Bacteria	Verrucomicrobiota	Lentisphaeria	Victivallales	vadinBE97	vadinBE97 Family	0	46265	0
ASV1728	HealthyVolunteer-1	Bacteria	Firmicutes	Clostridia	Clostridia UCG-014	Clostridia UCG-014 Order	Clostridia UCG-014 Order	0	46265	0
ASV1729	HealthyVolunteer-1	Bacteria	Proteobacteria	Gammaproteobacteria	Enterobacterales	Enterobacteriaceae	Enterobacteriaceae Family	0	46265	0
ASV173	HealthyVolunteer-1	Bacteria	Firmicutes	Clostridia	Clostridia UCG-014	Clostridia UCG-014 Order	Clostridia UCG-014 Order	0	46265	0
ASV1730	HealthyVolunteer-1	Bacteria	Firmicutes	Clostridia	Lachnospirales	Lachnospiraceae	Catenibacillus	0	46265	0
ASV1731	HealthyVolunteer-1	Bacteria	Actinobacteriota	Coriobacteriia	Coriobacteriales	Eggerthellaceae	Enterorhabdus	0	46265	0
ASV1732	HealthyVolunteer-1	Bacteria	Firmicutes	Clostridia	Lachnospirales	Lachnospiraceae	Blautia	0	46265	0
ASV1733	HealthyVolunteer-1	Bacteria	Firmicutes	Clostridia	Clostridiales	Clostridiaceae	Clostridium sensu stricto 1	0	46265	0
ASV1734	HealthyVolunteer-1	Bacteria	Firmicutes	Clostridia	Oscillospirales	Ruminococcaceae	Faecalibacterium	0	46265	0
ASV1735	HealthyVolunteer-1	Bacteria	Firmicutes	Clostridia	Oscillospirales	Ruminococcaceae	Faecalibacterium	0	46265	0
ASV1736	HealthyVolunteer-1	Bacteria	Firmicutes	Clostridia	Peptostreptococcales-Tissierellales	Family XI	Finegoldia	0	46265	0
ASV1737	HealthyVolunteer-1	Bacteria	Firmicutes	Clostridia	Clostridia vadinBB60 group	Clostridia vadinBB60 group Order	Clostridia vadinBB60 group Order	0	46265	0
ASV1738	HealthyVolunteer-1	Bacteria	Firmicutes	Bacilli	Erysipelotrichales	Erysipelatoclostridiaceae	Erysipelotrichaceae UCG-003	0	46265	0
ASV1739	HealthyVolunteer-1	Bacteria	Bacteroidota	Bacteroidia	Bacteroidales	Prevotellaceae	Prevotella_7	0	46265	0
ASV1740	HealthyVolunteer-1	Bacteria	Firmicutes	Clostridia	Lachnospirales	Lachnospiraceae	Lachnospiraceae FCS020 group	0	46265	0
ASV1741	HealthyVolunteer-1	Bacteria	Firmicutes	Clostridia	Clostridia vadinBB60 group	Clostridia vadinBB60 group Order	Clostridia vadinBB60 group Order	0	46265	0
ASV1742	HealthyVolunteer-1	Bacteria	Bacteroidota	Bacteroidia	Bacteroidales	Bacteroidaceae	Bacteroides	0	46265	0
ASV1743	HealthyVolunteer-1	Bacteria	Firmicutes	Clostridia	Oscillospirales	UCG-010	UCG-010 Family	0	46265	0
ASV1745	HealthyVolunteer-1	Bacteria	Firmicutes	Firmicutes Phylum	Firmicutes Phylum	Firmicutes Phylum	Firmicutes Phylum	0	46265	0
ASV1746	HealthyVolunteer-1	Bacteria	Firmicutes	Clostridia	Peptostreptococcales-Tissierellales	Family XI	Peptoniphilus	0	46265	0
ASV1747	HealthyVolunteer-1	Bacteria	Firmicutes	Clostridia	Lachnospirales	Lachnospiraceae	Sellimonas	0	46265	0
ASV1748	HealthyVolunteer-1	Bacteria	Firmicutes	Clostridia	Peptostreptococcales-Tissierellales	Family XI	Murdochiella	0	46265	0
ASV1749	HealthyVolunteer-1	Bacteria	Synergistota	Synergistia	Synergistales	Synergistaceae	Cloacibacillus	0	46265	0
ASV175	HealthyVolunteer-1	Bacteria	Firmicutes	Clostridia	Lachnospirales	Lachnospiraceae	Lachnoclostridium	0	46265	0
ASV1750	HealthyVolunteer-1	Bacteria	Firmicutes	Clostridia	Lachnospirales	Lachnospiraceae	[Ruminococcus] torques group	0	46265	0
ASV1751	HealthyVolunteer-1	Bacteria	Bacteroidota	Bacteroidia	Bacteroidales	Marinifilaceae	Butyricimonas	0	46265	0
ASV1752	HealthyVolunteer-1	Bacteria	Firmicutes	Negativicutes	Veillonellales-Selenomonadales	Veillonellaceae	Veillonella	0	46265	0
ASV1753	HealthyVolunteer-1	Bacteria	Firmicutes	Clostridia	Lachnospirales	Lachnospiraceae	Blautia	0	46265	0
ASV1754	HealthyVolunteer-1	Bacteria	Firmicutes	Bacilli	RF39	RF39 Order	RF39 Order	0	46265	0
ASV1755	HealthyVolunteer-1	Bacteria	Bacteroidota	Bacteroidia	Bacteroidales	Bacteroidaceae	Bacteroides	0	46265	0
ASV1756	HealthyVolunteer-1	Bacteria	Firmicutes	Clostridia	Clostridia Class	Clostridia Class	Clostridia Class	0	46265	0
ASV1757	HealthyVolunteer-1	Bacteria	Bacteroidota	Bacteroidia	Bacteroidales	Prevotellaceae	Prevotella_7	0	46265	0
ASV1758	HealthyVolunteer-1	Bacteria	Firmicutes	Bacilli	Lactobacillales	Aerococcaceae	Eremococcus	0	46265	0
ASV176	HealthyVolunteer-1	Bacteria	Firmicutes	Bacilli	Staphylococcales	Staphylococcaceae	Staphylococcus	0	46265	0
ASV1760	HealthyVolunteer-1	Bacteria	Firmicutes	Bacilli	Lactobacillales	Lactobacillaceae	Lactobacillus	0	46265	0
ASV1761	HealthyVolunteer-1	Bacteria	Firmicutes	Clostridia	Lachnospirales	Lachnospiraceae	[Ruminococcus] gauvreauii group	0	46265	0
ASV1762	HealthyVolunteer-1	Bacteria	Firmicutes	Clostridia	Lachnospirales	Lachnospiraceae	Lachnoclostridium	0	46265	0
ASV1763	HealthyVolunteer-1	Bacteria	Firmicutes	Clostridia	Lachnospirales	Lachnospiraceae	Lachnoclostridium	0	46265	0
ASV1764	HealthyVolunteer-1	Bacteria	Fusobacteriota	Fusobacteriia	Fusobacteriales	Fusobacteriaceae	Fusobacterium	0	46265	0
ASV1765	HealthyVolunteer-1	Bacteria	Firmicutes	Clostridia	Oscillospirales	Ruminococcaceae	Anaerofilum	0	46265	0
ASV1766	HealthyVolunteer-1	Bacteria	Bacteroidota	Bacteroidia	Bacteroidales	Porphyromonadaceae	Porphyromonas	0	46265	0
ASV1767	HealthyVolunteer-1	Bacteria	Bacteroidota	Bacteroidia	Bacteroidales	Rikenellaceae	Rikenellaceae RC9 gut group	0	46265	0
ASV1768	HealthyVolunteer-1	Bacteria	Firmicutes	Clostridia	Peptostreptococcales-Tissierellales	Family XI	Anaerococcus	0	46265	0
ASV1769	HealthyVolunteer-1	Bacteria	Firmicutes	Clostridia	Lachnospirales	Lachnospiraceae	Lachnospiraceae UCG-004	0	46265	0
ASV1770	HealthyVolunteer-1	Bacteria	Bacteroidota	Bacteroidia	Bacteroidales	Bacteroidaceae	Bacteroides	0	46265	0
ASV1771	HealthyVolunteer-1	Bacteria	Firmicutes	Clostridia	Lachnospirales	Lachnospiraceae	Lachnospiraceae Family	0	46265	0
ASV1772	HealthyVolunteer-1	Bacteria	Bacteroidota	Bacteroidia	Bacteroidales	Prevotellaceae	Prevotella	0	46265	0
ASV1773	HealthyVolunteer-1	Bacteria	Firmicutes	Clostridia	Oscillospirales	Hungateiclostridiaceae	Hungateiclostridiaceae Family	0	46265	0
ASV1774	HealthyVolunteer-1	Bacteria	Firmicutes	Clostridia	Clostridia UCG-014	Clostridia UCG-014 Order	Clostridia UCG-014 Order	0	46265	0
ASV1776	HealthyVolunteer-1	Bacteria	Firmicutes	Clostridia	Clostridia UCG-014	Clostridia UCG-014 Order	Clostridia UCG-014 Order	0	46265	0
ASV1777	HealthyVolunteer-1	Bacteria	Firmicutes	Clostridia	Lachnospirales	Lachnospiraceae	Lachnospiraceae Family	0	46265	0
ASV1778	HealthyVolunteer-1	Bacteria	Firmicutes	Clostridia	Monoglobales	Monoglobaceae	Monoglobus	0	46265	0
ASV1779	HealthyVolunteer-1	Bacteria	Bacteroidota	Bacteroidia	Bacteroidales	Tannerellaceae	Parabacteroides	0	46265	0
ASV178	HealthyVolunteer-1	Bacteria	Bacteroidota	Bacteroidia	Bacteroidales	Prevotellaceae	Prevotella_7	0	46265	0
ASV1780	HealthyVolunteer-1	Bacteria	Bacteroidota	Bacteroidia	Bacteroidales	Prevotellaceae	Prevotella	0	46265	0
ASV1781	HealthyVolunteer-1	Bacteria	Firmicutes	Clostridia	Lachnospirales	Lachnospiraceae	[Eubacterium] hallii group	0	46265	0
ASV1782	HealthyVolunteer-1	Bacteria	Firmicutes	Clostridia	Christensenellales	Christensenellaceae	Christensenellaceae R-7 group	0	46265	0
ASV1783	HealthyVolunteer-1	Bacteria	Firmicutes	Clostridia	Lachnospirales	Lachnospiraceae	Lachnospiraceae Family	0	46265	0
ASV1784	HealthyVolunteer-1	Bacteria	Desulfobacterota	Desulfovibrionia	Desulfovibrionales	Desulfovibrionaceae	Bilophila	0	46265	0
ASV1786	HealthyVolunteer-1	Bacteria	Firmicutes	Clostridia	Oscillospirales	Ruminococcaceae	Faecalibacterium	0	46265	0
ASV1787	HealthyVolunteer-1	Bacteria	Firmicutes	Clostridia	Lachnospirales	Lachnospiraceae	Lachnospiraceae Family	0	46265	0
ASV1788	HealthyVolunteer-1	Bacteria	Synergistota	Synergistia	Synergistales	Synergistaceae	Pyramidobacter	0	46265	0
ASV1789	HealthyVolunteer-1	Bacteria	Firmicutes	Clostridia	Christensenellales	Christensenellaceae	Christensenellaceae R-7 group	0	46265	0
ASV179	HealthyVolunteer-1	Bacteria	Bacteroidota	Bacteroidia	Bacteroidales	Barnesiellaceae	Barnesiella	0	46265	0
ASV1790	HealthyVolunteer-1	Bacteria	Firmicutes	Clostridia	Peptostreptococcales-Tissierellales	Anaerovoracaceae	Mogibacterium	0	46265	0
ASV1791	HealthyVolunteer-1	Bacteria	Proteobacteria	Gammaproteobacteria	Enterobacterales	Enterobacteriaceae	Enterobacteriaceae Family	0	46265	0
ASV1792	HealthyVolunteer-1	Bacteria	Firmicutes	Clostridia	Oscillospirales	UCG-010	UCG-010 Family	0	46265	0
ASV1793	HealthyVolunteer-1	Bacteria	Firmicutes	Clostridia	Lachnospirales	Lachnospiraceae	Lachnospiraceae Family	0	46265	0
ASV1794	HealthyVolunteer-1	Bacteria	Firmicutes	Clostridia	Lachnospirales	Lachnospiraceae	Lachnospira	0	46265	0
ASV1795	HealthyVolunteer-1	Bacteria	Firmicutes	Clostridia	Lachnospirales	Lachnospiraceae	Lachnospiraceae Family	0	46265	0
ASV1796	HealthyVolunteer-1	Bacteria	Firmicutes	Clostridia	Lachnospirales	Lachnospiraceae	GCA-900066575	0	46265	0
ASV1797	HealthyVolunteer-1	Bacteria	Bacteroidota	Bacteroidia	Bacteroidales	Rikenellaceae	Alistipes	0	46265	0
ASV1798	HealthyVolunteer-1	Bacteria	Bacteroidota	Bacteroidia	Bacteroidales	Rikenellaceae	Rikenellaceae RC9 gut group	0	46265	0
ASV1799	HealthyVolunteer-1	Bacteria	Fusobacteriota	Fusobacteriia	Fusobacteriales	Leptotrichiaceae	Sneathia	0	46265	0
ASV18	HealthyVolunteer-1	Bacteria	Firmicutes	Bacilli	Lactobacillales	Enterococcaceae	Enterococcus	0	46265	0
ASV180	HealthyVolunteer-1	Bacteria	Firmicutes	Negativicutes	Veillonellales-Selenomonadales	Veillonellaceae	Megasphaera	0	46265	0
ASV1800	HealthyVolunteer-1	Bacteria	Firmicutes	Clostridia	Lachnospirales	Lachnospiraceae	Blautia	0	46265	0
ASV1801	HealthyVolunteer-1	Bacteria	Firmicutes	Clostridia	Oscillospirales	Oscillospirales Order	Oscillospirales Order	0	46265	0
ASV1802	HealthyVolunteer-1	Bacteria	Firmicutes	Clostridia	Lachnospirales	Lachnospiraceae	Lachnoclostridium	0	46265	0
ASV1803	HealthyVolunteer-1	Bacteria	Bacteroidota	Bacteroidia	Bacteroidales	Prevotellaceae	Prevotellaceae Family	0	46265	0
ASV1805	HealthyVolunteer-1	Bacteria	Firmicutes	Clostridia	Peptostreptococcales-Tissierellales	Family XI	Anaerococcus	0	46265	0
ASV1806	HealthyVolunteer-1	Bacteria	Firmicutes	Clostridia	Peptostreptococcales-Tissierellales	Family XI	Peptoniphilus	0	46265	0
ASV1807	HealthyVolunteer-1	Bacteria	Bacteroidota	Bacteroidia	Bacteroidales	Bacteroidaceae	Bacteroides	0	46265	0
ASV1808	HealthyVolunteer-1	Bacteria	Firmicutes	Clostridia	Lachnospirales	Lachnospiraceae	[Ruminococcus] gauvreauii group	0	46265	0
ASV1809	HealthyVolunteer-1	Bacteria	Synergistota	Synergistia	Synergistales	Synergistaceae	Pyramidobacter	0	46265	0
ASV181	HealthyVolunteer-1	Bacteria	Firmicutes	Negativicutes	Veillonellales-Selenomonadales	Veillonellaceae	Dialister	0	46265	0
ASV1810	HealthyVolunteer-1	Bacteria	Firmicutes	Bacilli	RF39	RF39 Order	RF39 Order	0	46265	0
ASV1811	HealthyVolunteer-1	Bacteria	Bacteroidota	Bacteroidia	Bacteroidales	Porphyromonadaceae	Porphyromonas	0	46265	0
ASV1812	HealthyVolunteer-1	Bacteria	Firmicutes	Clostridia	Lachnospirales	Lachnospiraceae	Lachnoclostridium	0	46265	0
ASV1813	HealthyVolunteer-1	Bacteria	Firmicutes	Clostridia	Peptostreptococcales-Tissierellales	Family XI	Finegoldia	0	46265	0
ASV1814	HealthyVolunteer-1	Bacteria	Firmicutes	Clostridia	Lachnospirales	Lachnospiraceae	Coprococcus	0	46265	0
ASV1815	HealthyVolunteer-1	Bacteria	Firmicutes	Bacilli	Erysipelotrichales	Erysipelotrichaceae	Solobacterium	0	46265	0
ASV1816	HealthyVolunteer-1	Bacteria	Firmicutes	Clostridia	Oscillospirales	Ruminococcaceae	Angelakisella	0	46265	0
ASV1817	HealthyVolunteer-1	Bacteria	Bacteroidota	Bacteroidia	Bacteroidales	Prevotellaceae	Prevotella	0	46265	0
ASV1818	HealthyVolunteer-1	Bacteria	Firmicutes	Clostridia	Peptostreptococcales-Tissierellales	Family XI	Peptoniphilus	0	46265	0
ASV1819	HealthyVolunteer-1	Bacteria	Firmicutes	Clostridia	Lachnospirales	Lachnospiraceae	[Ruminococcus] torques group	0	46265	0
ASV182	HealthyVolunteer-1	Bacteria	Bacteroidota	Bacteroidia	Bacteroidales	Prevotellaceae	Prevotella_7	0	46265	0
ASV1820	HealthyVolunteer-1	Bacteria	Firmicutes	Clostridia	Oscillospirales	[Eubacterium] coprostanoligenes group	[Eubacterium] coprostanoligenes group Family	0	46265	0
ASV1821	HealthyVolunteer-1	Bacteria	Firmicutes	Clostridia	Lachnospirales	Lachnospiraceae	Lachnoclostridium	0	46265	0
ASV1822	HealthyVolunteer-1	Bacteria	Firmicutes	Clostridia	Lachnospirales	Lachnospiraceae	Lachnospiraceae Family	0	46265	0
ASV1824	HealthyVolunteer-1	Bacteria	Firmicutes	Clostridia	Lachnospirales	Defluviitaleaceae	Defluviitaleaceae UCG-011	0	46265	0
ASV1825	HealthyVolunteer-1	Bacteria	Firmicutes	Firmicutes Phylum	Firmicutes Phylum	Firmicutes Phylum	Firmicutes Phylum	0	46265	0
ASV1826	HealthyVolunteer-1	Bacteria	Firmicutes	Bacilli	Staphylococcales	Staphylococcaceae	Staphylococcus	0	46265	0
ASV1827	HealthyVolunteer-1	Bacteria	Firmicutes	Clostridia	Lachnospirales	Lachnospiraceae	Blautia	0	46265	0
ASV1828	HealthyVolunteer-1	Bacteria	Firmicutes	Clostridia	Lachnospirales	Lachnospiraceae	Lachnoclostridium	0	46265	0
ASV1829	HealthyVolunteer-1	Bacteria	Firmicutes	Clostridia	Lachnospirales	Lachnospiraceae	Fusicatenibacter	0	46265	0
ASV183	HealthyVolunteer-1	Bacteria	Firmicutes	Bacilli	Lactobacillales	Lactobacillaceae	Lactobacillus	0	46265	0
ASV1830	HealthyVolunteer-1	Bacteria	Firmicutes	Clostridia	Lachnospirales	Lachnospiraceae	Lachnospiraceae UCG-010	0	46265	0
ASV1831	HealthyVolunteer-1	Bacteria	Bacteroidota	Bacteroidia	Bacteroidales	Prevotellaceae	Prevotella_7	0	46265	0
ASV1832	HealthyVolunteer-1	Bacteria	Firmicutes	Clostridia	Oscillospirales	UCG-010	UCG-010 Family	0	46265	0
ASV1833	HealthyVolunteer-1	Bacteria	Proteobacteria	Gammaproteobacteria	Enterobacterales	Succinivibrionaceae	Succinatimonas	0	46265	0
ASV1834	HealthyVolunteer-1	Bacteria	Firmicutes	Clostridia	Peptostreptococcales-Tissierellales	Family XI	Finegoldia	0	46265	0
ASV1835	HealthyVolunteer-1	Bacteria	Firmicutes	Clostridia	Lachnospirales	Lachnospiraceae	Marvinbryantia	0	46265	0
ASV1836	HealthyVolunteer-1	Bacteria	Firmicutes	Clostridia	Peptostreptococcales-Tissierellales	Family XI	Fenollaria	0	46265	0
ASV1837	HealthyVolunteer-1	Bacteria	Bacteroidota	Bacteroidia	Bacteroidales	Bacteroidales Order	Bacteroidales Order	0	46265	0
ASV1838	HealthyVolunteer-1	Bacteria	Firmicutes	Clostridia	Lachnospirales	Lachnospiraceae	Lachnospiraceae Family	0	46265	0
ASV1839	HealthyVolunteer-1	Bacteria	Firmicutes	Clostridia	Lachnospirales	Lachnospiraceae	Catonella	0	46265	0
ASV1840	HealthyVolunteer-1	Bacteria	Proteobacteria	Gammaproteobacteria	Burkholderiales	Oxalobacteraceae	Oxalobacteraceae Family	0	46265	0
ASV1841	HealthyVolunteer-1	Bacteria	Firmicutes	Clostridia	Oscillospirales	Ruminococcaceae	Faecalibacterium	0	46265	0
ASV1842	HealthyVolunteer-1	Bacteria	Proteobacteria	Gammaproteobacteria	Burkholderiales	Sutterellaceae	Sutterella	0	46265	0
ASV1843	HealthyVolunteer-1	Bacteria	Firmicutes	Clostridia	Lachnospirales	Lachnospiraceae	[Ruminococcus] torques group	0	46265	0
ASV1844	HealthyVolunteer-1	Bacteria	Firmicutes	Clostridia	Oscillospirales	Ruminococcaceae	Ruminococcaceae Family	0	46265	0
ASV1845	HealthyVolunteer-1	Bacteria	Firmicutes	Clostridia	Christensenellales	Christensenellaceae	Christensenella	0	46265	0
ASV1846	HealthyVolunteer-1	Bacteria	Firmicutes	Negativicutes	Veillonellales-Selenomonadales	Veillonellaceae	Megasphaera	0	46265	0
ASV1847	HealthyVolunteer-1	Bacteria	Firmicutes	Clostridia	Peptostreptococcales-Tissierellales	Family XI	Finegoldia	0	46265	0
ASV1848	HealthyVolunteer-1	Bacteria	Proteobacteria	Gammaproteobacteria	Burkholderiales	Sutterellaceae	Sutterella	0	46265	0
ASV1849	HealthyVolunteer-1	Bacteria	Firmicutes	Clostridia	Oscillospirales	Ruminococcaceae	Faecalibacterium	0	46265	0
ASV185	HealthyVolunteer-1	Bacteria	Bacteroidota	Bacteroidia	Bacteroidales	Prevotellaceae	Prevotella	0	46265	0
ASV1851	HealthyVolunteer-1	Bacteria	Firmicutes	Clostridia	Lachnospirales	Lachnospiraceae	Anaerostignum	0	46265	0
ASV1852	HealthyVolunteer-1	Bacteria	Firmicutes	Clostridia	Christensenellales	Christensenellaceae	Christensenellaceae Family	0	46265	0
ASV1853	HealthyVolunteer-1	Bacteria	Firmicutes	Bacilli	RF39	RF39 Order	RF39 Order	0	46265	0
ASV1854	HealthyVolunteer-1	Bacteria	Firmicutes	Clostridia	Clostridia vadinBB60 group	Clostridia vadinBB60 group Order	Clostridia vadinBB60 group Order	0	46265	0
ASV1855	HealthyVolunteer-1	Bacteria	Firmicutes	Clostridia	Lachnospirales	Lachnospiraceae	[Ruminococcus] torques group	0	46265	0
ASV1856	HealthyVolunteer-1	Bacteria	Firmicutes	Clostridia	Lachnospirales	Lachnospiraceae	Dorea	0	46265	0
ASV1857	HealthyVolunteer-1	Bacteria	Firmicutes	Clostridia	Peptostreptococcales-Tissierellales	Anaerovoracaceae	Family XIII AD3011 group	0	46265	0
ASV1858	HealthyVolunteer-1	Bacteria	Desulfobacterota	Desulfovibrionia	Desulfovibrionales	Desulfovibrionaceae	Desulfovibrio	0	46265	0
ASV1859	HealthyVolunteer-1	Bacteria	Bacteroidota	Bacteroidia	Bacteroidales	Bacteroidaceae	Bacteroides	0	46265	0
ASV186	HealthyVolunteer-1	Bacteria	Firmicutes	Clostridia	Oscillospirales	Ruminococcaceae	Ruminococcus	0	46265	0
ASV1860	HealthyVolunteer-1	Bacteria	Fusobacteriota	Fusobacteriia	Fusobacteriales	Fusobacteriaceae	Fusobacterium	0	46265	0
ASV1861	HealthyVolunteer-1	Bacteria	Firmicutes	Clostridia	Peptostreptococcales-Tissierellales	Family XI	Anaerococcus	0	46265	0
ASV1863	HealthyVolunteer-1	Bacteria	Campylobacterota	Campylobacteria	Campylobacterales	Campylobacteraceae	Campylobacter	0	46265	0
ASV1864	HealthyVolunteer-1	Bacteria	Firmicutes	Clostridia	Peptostreptococcales-Tissierellales	Family XI	Anaerococcus	0	46265	0
ASV1865	HealthyVolunteer-1	Bacteria	Firmicutes	Clostridia	Lachnospirales	Lachnospiraceae	Roseburia	0	46265	0
ASV1867	HealthyVolunteer-1	Bacteria	Firmicutes	Clostridia	Lachnospirales	Lachnospiraceae	Lachnospiraceae Family	0	46265	0
ASV1868	HealthyVolunteer-1	Bacteria	Firmicutes	Clostridia	Oscillospirales	Oscillospiraceae	Oscillospira	0	46265	0
ASV1869	HealthyVolunteer-1	Bacteria	Firmicutes	Clostridia	Oscillospirales	Ruminococcaceae	Incertae Sedis	0	46265	0
ASV1870	HealthyVolunteer-1	Bacteria	Firmicutes	Clostridia	Lachnospirales	Lachnospiraceae	[Eubacterium] eligens group	0	46265	0
ASV1871	HealthyVolunteer-1	Bacteria	Firmicutes	Clostridia	Clostridiales	Clostridiaceae	Clostridium sensu stricto 1	0	46265	0
ASV1872	HealthyVolunteer-1	Bacteria	Firmicutes	Clostridia	Oscillospirales	Ruminococcaceae	Angelakisella	0	46265	0
ASV1873	HealthyVolunteer-1	Bacteria	Firmicutes	Bacilli	RF39	RF39 Order	RF39 Order	0	46265	0
ASV1874	HealthyVolunteer-1	Bacteria	Firmicutes	Bacilli	Erysipelotrichales	Erysipelatoclostridiaceae	Catenibacterium	0	46265	0
ASV1875	HealthyVolunteer-1	Bacteria	Firmicutes	Clostridia	Oscillospirales	Ruminococcaceae	Faecalibacterium	0	46265	0
ASV1876	HealthyVolunteer-1	Bacteria	Firmicutes	Clostridia	Lachnospirales	Lachnospiraceae	[Eubacterium] hallii group	0	46265	0
ASV1877	HealthyVolunteer-1	Bacteria	Actinobacteriota	Actinobacteria	Corynebacteriales	Corynebacteriaceae	Corynebacterium	0	46265	0
ASV1878	HealthyVolunteer-1	Bacteria	Bacteroidota	Bacteroidia	Bacteroidales	Rikenellaceae	Alistipes	0	46265	0
ASV1879	HealthyVolunteer-1	Bacteria	Firmicutes	Clostridia	Lachnospirales	Lachnospiraceae	Lachnospiraceae Family	0	46265	0
ASV188	HealthyVolunteer-1	Bacteria	Firmicutes	Clostridia	Peptostreptococcales-Tissierellales	Family XI	Anaerococcus	0	46265	0
ASV1880	HealthyVolunteer-1	Bacteria	Firmicutes	Bacilli	Lactobacillales	Lactobacillaceae	Lactiplantibacillus	0	46265	0
ASV1881	HealthyVolunteer-1	Bacteria	Firmicutes	Clostridia	Clostridia UCG-014	Clostridia UCG-014 Order	Clostridia UCG-014 Order	0	46265	0
ASV1882	HealthyVolunteer-1	Bacteria	Firmicutes	Clostridia	Lachnospirales	Lachnospiraceae	Coprococcus	0	46265	0
ASV1883	HealthyVolunteer-1	Bacteria	Bacteroidota	Bacteroidia	Bacteroidales	Bacteroidaceae	Bacteroides	0	46265	0
ASV1884	HealthyVolunteer-1	Bacteria	Firmicutes	Clostridia	Monoglobales	Monoglobaceae	Monoglobus	0	46265	0
ASV1886	HealthyVolunteer-1	Bacteria	Actinobacteriota	Actinobacteria	Micrococcales	Dermabacteraceae	Dermabacter	0	46265	0
ASV1887	HealthyVolunteer-1	Bacteria	Firmicutes	Bacilli	RF39	RF39 Order	RF39 Order	0	46265	0
ASV1888	HealthyVolunteer-1	Bacteria	Firmicutes	Clostridia	Lachnospirales	Lachnospiraceae	Dorea	0	46265	0
ASV1889	HealthyVolunteer-1	Bacteria	Bacteroidota	Bacteroidia	Bacteroidia Class	Bacteroidia Class	Bacteroidia Class	0	46265	0
ASV189	HealthyVolunteer-1	Bacteria	Actinobacteriota	Actinobacteria	Actinomycetales	Actinomycetaceae	Actinomyces	0	46265	0
ASV1890	HealthyVolunteer-1	Bacteria	Firmicutes	Clostridia	Oscillospirales	Ruminococcaceae	Ruminococcaceae Family	0	46265	0
ASV1891	HealthyVolunteer-1	Bacteria	Firmicutes	Clostridia	Oscillospirales	Oscillospiraceae	Intestinimonas	0	46265	0
ASV1892	HealthyVolunteer-1	Bacteria	Firmicutes	Clostridia	Oscillospirales	Ruminococcaceae	Candidatus Soleaferrea	0	46265	0
ASV1893	HealthyVolunteer-1	Bacteria	Firmicutes	Clostridia	Peptostreptococcales-Tissierellales	Peptostreptococcaceae	Intestinibacter	0	46265	0
ASV1894	HealthyVolunteer-1	Bacteria	Firmicutes	Clostridia	Lachnospirales	Lachnospiraceae	[Eubacterium] hallii group	0	46265	0
ASV1895	HealthyVolunteer-1	Bacteria	Proteobacteria	Gammaproteobacteria	Burkholderiales	Neisseriaceae	Eikenella	0	46265	0
ASV1896	HealthyVolunteer-1	Bacteria	Firmicutes	Clostridia	Christensenellales	Christensenellaceae	Christensenellaceae R-7 group	0	46265	0
ASV1897	HealthyVolunteer-1	Bacteria	Firmicutes	Clostridia	Lachnospirales	Lachnospiraceae	Roseburia	0	46265	0
ASV1898	HealthyVolunteer-1	Bacteria	Firmicutes	Clostridia	Oscillospirales	Oscillospirales Order	Oscillospirales Order	0	46265	0
ASV1899	HealthyVolunteer-1	Bacteria	Firmicutes	Clostridia	Lachnospirales	Lachnospiraceae	Lachnospiraceae Family	0	46265	0
ASV19	HealthyVolunteer-1	Bacteria	Bacteroidota	Bacteroidia	Bacteroidales	Prevotellaceae	Prevotella	0	46265	0
ASV190	HealthyVolunteer-1	Bacteria	Firmicutes	Clostridia	Lachnospirales	Lachnospiraceae	Lachnoclostridium	0	46265	0
ASV1900	HealthyVolunteer-1	Bacteria	Actinobacteriota	Coriobacteriia	Coriobacteriales	Atopobiaceae	Libanicoccus	0	46265	0
ASV1901	HealthyVolunteer-1	Bacteria	Firmicutes	Clostridia	Clostridia vadinBB60 group	Clostridia vadinBB60 group Order	Clostridia vadinBB60 group Order	0	46265	0
ASV1902	HealthyVolunteer-1	Bacteria	Firmicutes	Clostridia	Oscillospirales	Ruminococcaceae	Subdoligranulum	0	46265	0
ASV1903	HealthyVolunteer-1	Bacteria	Firmicutes	Clostridia	Oscillospirales	Oscillospiraceae	UCG-005	0	46265	0
ASV1904	HealthyVolunteer-1	Bacteria	Proteobacteria	Gammaproteobacteria	Burkholderiales	Sutterellaceae	Sutterella	0	46265	0
ASV1905	HealthyVolunteer-1	Bacteria	Bacteroidota	Bacteroidia	Bacteroidales	Rikenellaceae	Alistipes	0	46265	0
ASV1906	HealthyVolunteer-1	Bacteria	Firmicutes	Clostridia	Oscillospirales	Ruminococcaceae	Incertae Sedis	0	46265	0
ASV1907	HealthyVolunteer-1	Bacteria	Firmicutes	Clostridia	Oscillospirales	Ruminococcaceae	Incertae Sedis	0	46265	0
ASV1908	HealthyVolunteer-1	Bacteria	Elusimicrobiota	Elusimicrobia	Elusimicrobiales	Elusimicrobiaceae	Elusimicrobium	0	46265	0
ASV1909	HealthyVolunteer-1	Bacteria	Firmicutes	Clostridia	Lachnospirales	Lachnospiraceae	[Ruminococcus] torques group	0	46265	0
ASV1910	HealthyVolunteer-1	Bacteria	Firmicutes	Clostridia	Lachnospirales	Lachnospiraceae	Lachnoclostridium	0	46265	0
ASV1911	HealthyVolunteer-1	Bacteria	Actinobacteriota	Coriobacteriia	Coriobacteriales	Eggerthellaceae	Eggerthellaceae Family	0	46265	0
ASV1912	HealthyVolunteer-1	Bacteria	Firmicutes	Clostridia	Lachnospirales	Lachnospiraceae	Murimonas	0	46265	0
ASV1913	HealthyVolunteer-1	Bacteria	Firmicutes	Clostridia	Eubacteriales	Anaerofustaceae	Anaerofustis	0	46265	0
ASV1914	HealthyVolunteer-1	Bacteria	Firmicutes	Clostridia	Peptostreptococcales-Tissierellales	Family XI	Anaerococcus	0	46265	0
ASV1915	HealthyVolunteer-1	Bacteria	Proteobacteria	Gammaproteobacteria	Enterobacterales	Enterobacteriaceae	Pseudocitrobacter	0	46265	0
ASV1916	HealthyVolunteer-1	Bacteria	Actinobacteriota	Coriobacteriia	Coriobacteriales	Coriobacteriales Incertae Sedis	Raoultibacter	0	46265	0
ASV1917	HealthyVolunteer-1	Bacteria	Firmicutes	Clostridia	Lachnospirales	Lachnospiraceae	Dorea	0	46265	0
ASV1918	HealthyVolunteer-1	Bacteria	Verrucomicrobiota	Lentisphaeria	Victivallales	Victivallaceae	Victivallis	0	46265	0
ASV1919	HealthyVolunteer-1	Bacteria	Firmicutes	Clostridia	Oscillospirales	Oscillospiraceae	Oscillospiraceae Family	0	46265	0
ASV192	HealthyVolunteer-1	Bacteria	Firmicutes	Clostridia	Peptostreptococcales-Tissierellales	Peptostreptococcaceae	Peptoclostridium	0	46265	0
ASV1920	HealthyVolunteer-1	Bacteria	Firmicutes	Clostridia	Lachnospirales	Lachnospiraceae	Lachnoclostridium	0	46265	0
ASV1921	HealthyVolunteer-1	Bacteria	Firmicutes	Clostridia	Peptostreptococcales-Tissierellales	Family XI	Helcococcus	0	46265	0
ASV1922	HealthyVolunteer-1	Bacteria	Firmicutes	Clostridia	Lachnospirales	Lachnospiraceae	GCA-900066755	0	46265	0
ASV1923	HealthyVolunteer-1	Bacteria	Firmicutes	Clostridia	Lachnospirales	Lachnospiraceae	Lachnoclostridium	0	46265	0
ASV1924	HealthyVolunteer-1	Bacteria	Firmicutes	Clostridia	Clostridia UCG-014	Clostridia UCG-014 Order	Clostridia UCG-014 Order	0	46265	0
ASV1925	HealthyVolunteer-1	Bacteria	Firmicutes	Clostridia	Peptostreptococcales-Tissierellales	Anaerovoracaceae	[Eubacterium] nodatum group	0	46265	0
ASV1926	HealthyVolunteer-1	Bacteria	Firmicutes	Clostridia	Christensenellales	Christensenellaceae	Christensenellaceae Family	0	46265	0
ASV1927	HealthyVolunteer-1	Bacteria	Firmicutes	Negativicutes	Veillonellales-Selenomonadales	Selenomonadaceae	Mitsuokella	0	46265	0
ASV1928	HealthyVolunteer-1	Bacteria	Firmicutes	Clostridia	Oscillospirales	Ruminococcaceae	Faecalibacterium	0	46265	0
ASV1929	HealthyVolunteer-1	Bacteria	Proteobacteria	Gammaproteobacteria	Enterobacterales	Enterobacteriaceae	Enterobacteriaceae Family	0	46265	0
ASV193	HealthyVolunteer-1	Bacteria	Firmicutes	Bacilli	Erysipelotrichales	Erysipelatoclostridiaceae	Erysipelatoclostridium	0	46265	0
ASV1930	HealthyVolunteer-1	Bacteria	Firmicutes	Clostridia	Peptostreptococcales-Tissierellales	Family XI	Murdochiella	0	46265	0
ASV1931	HealthyVolunteer-1	Bacteria	Firmicutes	Clostridia	Oscillospirales	Ruminococcaceae	Subdoligranulum	0	46265	0
ASV1932	HealthyVolunteer-1	Bacteria	Firmicutes	Clostridia	Oscillospirales	Ruminococcaceae	Paludicola	0	46265	0
ASV1933	HealthyVolunteer-1	Bacteria	Firmicutes	Clostridia	Peptococcales	Peptococcaceae	Peptococcus	0	46265	0
ASV1934	HealthyVolunteer-1	Bacteria	Firmicutes	Clostridia	Lachnospirales	Lachnospiraceae	Blautia	0	46265	0
ASV1935	HealthyVolunteer-1	Bacteria	Firmicutes	Clostridia	Christensenellales	Christensenellaceae	Christensenellaceae Family	0	46265	0
ASV1936	HealthyVolunteer-1	Bacteria	Proteobacteria	Gammaproteobacteria	Enterobacterales	Yersiniaceae	Yersinia	0	46265	0
ASV1937	HealthyVolunteer-1	Bacteria	Firmicutes	Clostridia	Oscillospirales	Ruminococcaceae	Ruminococcaceae Family	0	46265	0
ASV1938	HealthyVolunteer-1	Bacteria	Firmicutes	Clostridia	Oscillospirales	Oscillospiraceae	Oscillospiraceae Family	0	46265	0
ASV1939	HealthyVolunteer-1	Bacteria	Proteobacteria	Gammaproteobacteria	Enterobacterales	Pasteurellaceae	Actinobacillus	0	46265	0
ASV194	HealthyVolunteer-1	Bacteria	Fusobacteriota	Fusobacteriia	Fusobacteriales	Leptotrichiaceae	Sneathia	0	46265	0
ASV1940	HealthyVolunteer-1	Bacteria	Bacteroidota	Bacteroidia	Bacteroidales	Marinifilaceae	Butyricimonas	0	46265	0
ASV1941	HealthyVolunteer-1	Bacteria	Firmicutes	Clostridia	Lachnospirales	Lachnospiraceae	Lachnoclostridium	0	46265	0
ASV1942	HealthyVolunteer-1	Bacteria	Firmicutes	Bacilli	Mycoplasmatales	Mycoplasmataceae	Mycoplasma	0	46265	0
ASV1943	HealthyVolunteer-1	Bacteria	Firmicutes	Clostridia	Oscillospirales	Oscillospirales Order	Oscillospirales Order	0	46265	0
ASV1944	HealthyVolunteer-1	Bacteria	Firmicutes	Clostridia	Oscillospirales	UCG-010	UCG-010 Family	0	46265	0
ASV1945	HealthyVolunteer-1	Bacteria	Firmicutes	Clostridia	Lachnospirales	Lachnospiraceae	[Ruminococcus] torques group	0	46265	0
ASV1946	HealthyVolunteer-1	Bacteria	Firmicutes	Clostridia	Peptostreptococcales-Tissierellales	Family XI	Murdochiella	0	46265	0
ASV1947	HealthyVolunteer-1	Bacteria	Verrucomicrobiota	Lentisphaeria	Victivallales	Victivallaceae	Victivallaceae Family	0	46265	0
ASV1948	HealthyVolunteer-1	Bacteria	Firmicutes	Clostridia	Oscillospirales	Ruminococcaceae	Faecalibacterium	0	46265	0
ASV1949	HealthyVolunteer-1	Bacteria	Proteobacteria	Gammaproteobacteria	Pseudomonadales	Pseudomonadaceae	Pseudomonas	0	46265	0
ASV1950	HealthyVolunteer-1	Bacteria	Firmicutes	Clostridia	Oscillospirales	Ruminococcaceae	Subdoligranulum	0	46265	0
ASV1951	HealthyVolunteer-1	Bacteria	Firmicutes	Clostridia	Clostridia Class	Clostridia Class	Clostridia Class	0	46265	0
ASV1952	HealthyVolunteer-1	Bacteria	Firmicutes	Clostridia	Peptostreptococcales-Tissierellales	Anaerovoracaceae	Family XIII AD3011 group	0	46265	0
ASV1953	HealthyVolunteer-1	Bacteria	Actinobacteriota	Coriobacteriia	Coriobacteriales	Eggerthellaceae	Enterorhabdus	0	46265	0
ASV1954	HealthyVolunteer-1	Bacteria	Firmicutes	Clostridia	Lachnospirales	Lachnospiraceae	Lachnospiraceae Family	0	46265	0
ASV1955	HealthyVolunteer-1	Bacteria	Firmicutes	Clostridia	Eubacteriales	Anaerofustaceae	Anaerofustis	0	46265	0
ASV1956	HealthyVolunteer-1	Bacteria	Firmicutes	Clostridia	Christensenellales	Christensenellaceae	Christensenellaceae R-7 group	0	46265	0
ASV1957	HealthyVolunteer-1	Bacteria	Firmicutes	Bacilli	RF39	RF39 Order	RF39 Order	0	46265	0
ASV1958	HealthyVolunteer-1	Bacteria	Firmicutes	Clostridia	Clostridia vadinBB60 group	Clostridia vadinBB60 group Order	Clostridia vadinBB60 group Order	0	46265	0
ASV1959	HealthyVolunteer-1	Bacteria	Firmicutes	Clostridia	Oscillospirales	Oscillospiraceae	UCG-007	0	46265	0
ASV196	HealthyVolunteer-1	Bacteria	Firmicutes	Clostridia	Peptostreptococcales-Tissierellales	Peptostreptococcaceae	Clostridioides	0	46265	0
ASV1960	HealthyVolunteer-1	Bacteria	Firmicutes	Clostridia	Oscillospirales	Ruminococcaceae	Ruminococcaceae Family	0	46265	0
ASV1961	HealthyVolunteer-1	Bacteria	Firmicutes	Clostridia	Lachnospirales	Lachnospiraceae	Lachnospiraceae Family	0	46265	0
ASV1962	HealthyVolunteer-1	Bacteria	Firmicutes	Clostridia	Oscillospirales	UCG-010	UCG-010 Family	0	46265	0
ASV1963	HealthyVolunteer-1	Bacteria	Firmicutes	Clostridia	Christensenellales	Christensenellaceae	Christensenellaceae R-7 group	0	46265	0
ASV1964	HealthyVolunteer-1	Bacteria	Campylobacterota	Campylobacteria	Campylobacterales	Helicobacteraceae	Helicobacter	0	46265	0
ASV1965	HealthyVolunteer-1	Bacteria	Firmicutes	Clostridia	Clostridia UCG-014	Clostridia UCG-014 Order	Clostridia UCG-014 Order	0	46265	0
ASV1966	HealthyVolunteer-1	Bacteria	Bacteroidota	Bacteroidia	Bacteroidales	Muribaculaceae	Muribaculaceae Family	0	46265	0
ASV1967	HealthyVolunteer-1	Bacteria	Firmicutes	Clostridia	Oscillospirales	Oscillospiraceae	Oscillibacter	0	46265	0
ASV1968	HealthyVolunteer-1	Bacteria	Firmicutes	Clostridia	Clostridia Class	Clostridia Class	Clostridia Class	0	46265	0
ASV1969	HealthyVolunteer-1	Bacteria	Bacteroidota	Bacteroidia	Flavobacteriales	Flavobacteriaceae	Capnocytophaga	0	46265	0
ASV197	HealthyVolunteer-1	Bacteria	Firmicutes	Bacilli	Erysipelotrichales	Erysipelotrichaceae	Holdemanella	0	46265	0
ASV1970	HealthyVolunteer-1	Bacteria	Bacteroidota	Bacteroidia	Bacteroidales	Bacteroidaceae	Bacteroides	0	46265	0
ASV1972	HealthyVolunteer-1	Bacteria	Firmicutes	Clostridia	Lachnospirales	Lachnospiraceae	[Ruminococcus] gauvreauii group	0	46265	0
ASV1973	HealthyVolunteer-1	Bacteria	Firmicutes	Bacilli	Erysipelotrichales	Erysipelatoclostridiaceae	Erysipelatoclostridium	0	46265	0
ASV1974	HealthyVolunteer-1	Bacteria	Firmicutes	Clostridia	Oscillospirales	Ruminococcaceae	Incertae Sedis	0	46265	0
ASV1975	HealthyVolunteer-1	Bacteria	Firmicutes	Clostridia	Clostridia vadinBB60 group	Clostridia vadinBB60 group Order	Clostridia vadinBB60 group Order	0	46265	0
ASV1976	HealthyVolunteer-1	Bacteria	Firmicutes	Clostridia	Oscillospirales	Ruminococcaceae	Ruminococcaceae Family	0	46265	0
ASV1977	HealthyVolunteer-1	Bacteria	Bacteroidota	Bacteroidia	Bacteroidales	Prevotellaceae	Prevotella_9	0	46265	0
ASV1978	HealthyVolunteer-1	Bacteria	Campylobacterota	Campylobacteria	Campylobacterales	Campylobacteraceae	Campylobacter	0	46265	0
ASV1979	HealthyVolunteer-1	Bacteria	Firmicutes	Clostridia	Lachnospirales	Lachnospiraceae	Lachnospiraceae Family	0	46265	0
ASV198	HealthyVolunteer-1	Bacteria	Verrucomicrobiota	Verrucomicrobiae	Verrucomicrobiales	Akkermansiaceae	Akkermansia	0	46265	0
ASV1980	HealthyVolunteer-1	Bacteria	Firmicutes	Clostridia	Lachnospirales	Lachnospiraceae	[Ruminococcus] torques group	0	46265	0
ASV1981	HealthyVolunteer-1	Bacteria	Firmicutes	Clostridia	Lachnospirales	Lachnospiraceae	Lachnospiraceae NK4B4 group	0	46265	0
ASV1982	HealthyVolunteer-1	Bacteria	Actinobacteriota	Actinobacteria	Corynebacteriales	Corynebacteriaceae	Lawsonella	0	46265	0
ASV1983	HealthyVolunteer-1	Bacteria	Firmicutes	Clostridia	Oscillospirales	Ruminococcaceae	Incertae Sedis	0	46265	0
ASV1984	HealthyVolunteer-1	Bacteria	Firmicutes	Clostridia	Lachnospirales	Lachnospiraceae	Marvinbryantia	0	46265	0
ASV1985	HealthyVolunteer-1	Bacteria	Firmicutes	Clostridia	Oscillospirales	Ruminococcaceae	Faecalibacterium	0	46265	0
ASV1986	HealthyVolunteer-1	Bacteria	Firmicutes	Clostridia	Lachnospirales	Lachnospiraceae	Dorea	0	46265	0
ASV1987	HealthyVolunteer-1	Bacteria	Firmicutes	Clostridia	Eubacteriales	Anaerofustaceae	Anaerofustis	0	46265	0
ASV1988	HealthyVolunteer-1	Bacteria	Firmicutes	Clostridia	Clostridia vadinBB60 group	Clostridia vadinBB60 group Order	Clostridia vadinBB60 group Order	0	46265	0
ASV1989	HealthyVolunteer-1	Bacteria	Firmicutes	Clostridia	Clostridia Class	Clostridia Class	Clostridia Class	0	46265	0
ASV199	HealthyVolunteer-1	Bacteria	Firmicutes	Clostridia	Lachnospirales	Lachnospiraceae	[Eubacterium] hallii group	0	46265	0
ASV1990	HealthyVolunteer-1	Bacteria	Firmicutes	Clostridia	Lachnospirales	Lachnospiraceae	Moryella	0	46265	0
ASV1991	HealthyVolunteer-1	Bacteria	Firmicutes	Clostridia	Lachnospirales	Lachnospiraceae	Lachnotalea	0	46265	0
ASV1992	HealthyVolunteer-1	Bacteria	Firmicutes	Clostridia	Peptostreptococcales-Tissierellales	Anaerovoracaceae	[Eubacterium] nodatum group	0	46265	0
ASV1993	HealthyVolunteer-1	Bacteria	Campylobacterota	Campylobacteria	Campylobacterales	Campylobacteraceae	Campylobacter	0	46265	0
ASV1994	HealthyVolunteer-1	Bacteria	Firmicutes	Bacilli	Erysipelotrichales	Erysipelotrichaceae	Merdibacter	0	46265	0
ASV1995	HealthyVolunteer-1	Bacteria	Bacteroidota	Bacteroidia	Bacteroidales	Tannerellaceae	Parabacteroides	0	46265	0
ASV1996	HealthyVolunteer-1	Bacteria	Firmicutes	Clostridia	Peptostreptococcales-Tissierellales	Anaerovoracaceae	Anaerovorax	0	46265	0
ASV1997	HealthyVolunteer-1	Bacteria	Firmicutes	Clostridia	Lachnospirales	Lachnospiraceae	Roseburia	0	46265	0
ASV1998	HealthyVolunteer-1	Bacteria	Firmicutes	Clostridia	Lachnospirales	Lachnospiraceae	Blautia	0	46265	0
ASV1999	HealthyVolunteer-1	Bacteria	Firmicutes	Clostridia	Oscillospirales	Ruminococcaceae	Anaerotruncus	0	46265	0
ASV20	HealthyVolunteer-1	Bacteria	Firmicutes	Clostridia	Peptostreptococcales-Tissierellales	Family XI	Peptoniphilus	0	46265	0
ASV200	HealthyVolunteer-1	Bacteria	Firmicutes	Bacilli	Erysipelotrichales	Erysipelotrichaceae	Faecalitalea	0	46265	0
ASV2000	HealthyVolunteer-1	Bacteria	Fusobacteriota	Fusobacteriia	Fusobacteriales	Fusobacteriaceae	Fusobacterium	0	46265	0
ASV2001	HealthyVolunteer-1	Bacteria	Firmicutes	Clostridia	Oscillospirales	Ruminococcaceae	Faecalibacterium	0	46265	0
ASV2003	HealthyVolunteer-1	Bacteria	Firmicutes	Clostridia	Christensenellales	Christensenellaceae	Christensenellaceae Family	0	46265	0
ASV2004	HealthyVolunteer-1	Bacteria	Actinobacteriota	Actinobacteria	Actinomycetales	Actinomycetaceae	Actinomyces	0	46265	0
ASV2005	HealthyVolunteer-1	Bacteria	Firmicutes	Clostridia	Lachnospirales	Lachnospiraceae	Blautia	0	46265	0
ASV2006	HealthyVolunteer-1	Bacteria	Actinobacteriota	Coriobacteriia	Coriobacteriales	Coriobacteriales Incertae Sedis	Coriobacteriales Incertae Sedis Family	0	46265	0
ASV2007	HealthyVolunteer-1	Bacteria	Bacteroidota	Bacteroidia	Bacteroidales	Prevotellaceae	Prevotella_7	0	46265	0
ASV2008	HealthyVolunteer-1	Bacteria	Firmicutes	Clostridia	Lachnospirales	Lachnospiraceae	[Eubacterium] xylanophilum group	0	46265	0
ASV201	HealthyVolunteer-1	Bacteria	Actinobacteriota	Coriobacteriia	Coriobacteriales	Eggerthellaceae	Eggerthella	0	46265	0
ASV2010	HealthyVolunteer-1	Bacteria	Actinobacteriota	Coriobacteriia	Coriobacteriales	Eggerthellaceae	Senegalimassilia	0	46265	0
ASV2011	HealthyVolunteer-1	Bacteria	Desulfobacterota	Desulfovibrionia	Desulfovibrionales	Desulfovibrionaceae	Desulfovibrio	0	46265	0
ASV2012	HealthyVolunteer-1	Bacteria	Firmicutes	Clostridia	Christensenellales	Christensenellaceae	Christensenellaceae R-7 group	0	46265	0
ASV2013	HealthyVolunteer-1	Bacteria	Bacteroidota	Bacteroidia	Bacteroidales	Marinifilaceae	Butyricimonas	0	46265	0
ASV2014	HealthyVolunteer-1	Bacteria	Firmicutes	Clostridia	Peptococcales	Peptococcaceae	Peptococcaceae Family	0	46265	0
ASV2015	HealthyVolunteer-1	Bacteria	Firmicutes	Clostridia	Oscillospirales	Oscillospiraceae	Intestinimonas	0	46265	0
ASV2016	HealthyVolunteer-1	Bacteria	Firmicutes	Clostridia	Peptostreptococcales-Tissierellales	Family XI	Murdochiella	0	46265	0
ASV2017	HealthyVolunteer-1	Bacteria	Actinobacteriota	Actinobacteria	Corynebacteriales	Corynebacteriaceae	Corynebacterium	0	46265	0
ASV2018	HealthyVolunteer-1	Bacteria	Firmicutes	Clostridia	Lachnospirales	Lachnospiraceae	[Ruminococcus] torques group	0	46265	0
ASV2019	HealthyVolunteer-1	Bacteria	Firmicutes	Clostridia	Oscillospirales	Ruminococcaceae	Subdoligranulum	0	46265	0
ASV2020	HealthyVolunteer-1	Bacteria	Firmicutes	Clostridia	Oscillospirales	Ruminococcaceae	Faecalibacterium	0	46265	0
ASV2021	HealthyVolunteer-1	Bacteria	Firmicutes	Clostridia	Oscillospirales	Ethanoligenenaceae	Acetanaerobacterium	0	46265	0
ASV2022	HealthyVolunteer-1	Bacteria	Actinobacteriota	Coriobacteriia	Coriobacteriales	Coriobacteriales Order	Coriobacteriales Order	0	46265	0
ASV2023	HealthyVolunteer-1	Bacteria	Proteobacteria	Gammaproteobacteria	Burkholderiales	Sutterellaceae	Sutterella	0	46265	0
ASV2024	HealthyVolunteer-1	Bacteria	Actinobacteriota	Actinobacteria	Corynebacteriales	Corynebacteriaceae	Corynebacterium	0	46265	0
ASV2025	HealthyVolunteer-1	Bacteria	Actinobacteriota	Actinobacteria	Actinomycetales	Actinomycetaceae	Actinomyces	0	46265	0
ASV2026	HealthyVolunteer-1	Bacteria	Firmicutes	Clostridia	Lachnospirales	Lachnospiraceae	Catenibacillus	0	46265	0
ASV2027	HealthyVolunteer-1	Bacteria	Bacteroidota	Bacteroidia	Bacteroidales	Prevotellaceae	Prevotellaceae UCG-001	0	46265	0
ASV2028	HealthyVolunteer-1	Bacteria	Firmicutes	Clostridia	Lachnospirales	Lachnospiraceae	Blautia	0	46265	0
ASV2029	HealthyVolunteer-1	Bacteria	Firmicutes	Clostridia	Clostridia UCG-014	Clostridia UCG-014 Order	Clostridia UCG-014 Order	0	46265	0
ASV203	HealthyVolunteer-1	Bacteria	Firmicutes	Negativicutes	Veillonellales-Selenomonadales	Veillonellaceae	Veillonellaceae Family	0	46265	0
ASV2030	HealthyVolunteer-1	Bacteria	Firmicutes	Clostridia	Peptostreptococcales-Tissierellales	Family XI	Anaerococcus	0	46265	0
ASV2031	HealthyVolunteer-1	Bacteria	Firmicutes	Clostridia	Clostridiales	Clostridiaceae	Clostridium sensu stricto 1	0	46265	0
ASV2032	HealthyVolunteer-1	Bacteria	Firmicutes	Clostridia	Clostridiales	Clostridiaceae	Clostridium sensu stricto 1	0	46265	0
ASV2033	HealthyVolunteer-1	Bacteria	Firmicutes	Clostridia	Oscillospirales	UCG-011	UCG-011 Family	0	46265	0
ASV2034	HealthyVolunteer-1	Bacteria	Firmicutes	Clostridia	Christensenellales	Christensenellaceae	Christensenellaceae R-7 group	0	46265	0
ASV2035	HealthyVolunteer-1	Bacteria	Firmicutes	Clostridia	Oscillospirales	Ruminococcaceae	Ruminococcaceae Family	0	46265	0
ASV2036	HealthyVolunteer-1	Bacteria	Firmicutes	Clostridia	Peptostreptococcales-Tissierellales	Family XI	Peptoniphilus	0	46265	0
ASV2037	HealthyVolunteer-1	Bacteria	Firmicutes	Clostridia	Peptostreptococcales-Tissierellales	Peptostreptococcaceae	Paraclostridium	0	46265	0
ASV2038	HealthyVolunteer-1	Bacteria	Actinobacteriota	Coriobacteriia	Coriobacteriales	Atopobiaceae	Atopobiaceae Family	0	46265	0
ASV2039	HealthyVolunteer-1	Bacteria	Firmicutes	Clostridia	Clostridia Class	Clostridia Class	Clostridia Class	0	46265	0
ASV204	HealthyVolunteer-1	Bacteria	Bacteroidota	Bacteroidia	Bacteroidales	Prevotellaceae	Prevotella	0	46265	0
ASV2040	HealthyVolunteer-1	Bacteria	Firmicutes	Clostridia	Lachnospirales	Lachnospiraceae	Lachnospiraceae Family	0	46265	0
ASV2041	HealthyVolunteer-1	Bacteria	Firmicutes	Clostridia	Lachnospirales	Lachnospiraceae	Lachnoclostridium	0	46265	0
ASV2042	HealthyVolunteer-1	Bacteria	Bacteroidota	Bacteroidia	Bacteroidales	Rikenellaceae	Alistipes	0	46265	0
ASV2043	HealthyVolunteer-1	Bacteria	Firmicutes	Clostridia	Lachnospirales	Lachnospiraceae	Lachnospira	0	46265	0
ASV2044	HealthyVolunteer-1	Bacteria	Fusobacteriota	Fusobacteriia	Fusobacteriales	Fusobacteriaceae	Fusobacterium	0	46265	0
ASV2045	HealthyVolunteer-1	Bacteria	Firmicutes	Clostridia	Oscillospirales	Ruminococcaceae	Ruminococcaceae Family	0	46265	0
ASV2046	HealthyVolunteer-1	Bacteria	Firmicutes	Clostridia	Lachnospirales	Lachnospiraceae	Lachnoclostridium	0	46265	0
ASV2047	HealthyVolunteer-1	Bacteria	Firmicutes	Clostridia	Clostridia UCG-014	Clostridia UCG-014 Order	Clostridia UCG-014 Order	0	46265	0
ASV2048	HealthyVolunteer-1	Bacteria	Bacteroidota	Bacteroidia	Bacteroidales	Marinifilaceae	Butyricimonas	0	46265	0
ASV2049	HealthyVolunteer-1	Bacteria	Firmicutes	Clostridia	Christensenellales	Christensenellaceae	Christensenellaceae R-7 group	0	46265	0
ASV205	HealthyVolunteer-1	Bacteria	Bacteroidota	Bacteroidia	Bacteroidales	Barnesiellaceae	Barnesiella	0	46265	0
ASV2051	HealthyVolunteer-1	Bacteria	Proteobacteria	Alphaproteobacteria	Rhodospirillales	Rhodospirillales Order	Rhodospirillales Order	0	46265	0
ASV2052	HealthyVolunteer-1	Bacteria	Firmicutes	Clostridia	Lachnospirales	Lachnospiraceae	Lachnoclostridium	0	46265	0
ASV2053	HealthyVolunteer-1	Bacteria	Proteobacteria	Gammaproteobacteria	Burkholderiales	Sutterellaceae	Sutterella	0	46265	0
ASV2054	HealthyVolunteer-1	Bacteria	Desulfobacterota	Desulfovibrionia	Desulfovibrionales	Desulfovibrionaceae	Desulfovibrio	0	46265	0
ASV2055	HealthyVolunteer-1	Bacteria	Firmicutes	Clostridia	Peptostreptococcales-Tissierellales	Anaerovoracaceae	Mogibacterium	0	46265	0
ASV2056	HealthyVolunteer-1	Bacteria	Firmicutes	Clostridia	Lachnospirales	Lachnospiraceae	Lachnospiraceae NK3A20 group	0	46265	0
ASV2057	HealthyVolunteer-1	Bacteria	Actinobacteriota	Actinobacteria	Micrococcales	Micrococcaceae	Rothia	0	46265	0
ASV2058	HealthyVolunteer-1	Bacteria	Actinobacteriota	Coriobacteriia	Coriobacteriales	Eggerthellaceae	CHKCI002	0	46265	0
ASV2059	HealthyVolunteer-1	Bacteria	Firmicutes	Clostridia	Oscillospirales	Butyricicoccaceae	Butyricicoccaceae Family	0	46265	0
ASV206	HealthyVolunteer-1	Bacteria	Bacteroidota	Bacteroidia	Bacteroidales	Tannerellaceae	Parabacteroides	0	46265	0
ASV2060	HealthyVolunteer-1	Bacteria	Firmicutes	Clostridia	Lachnospirales	Lachnospiraceae	Lachnoclostridium	0	46265	0
ASV2061	HealthyVolunteer-1	Bacteria	Firmicutes	Clostridia	Peptostreptococcales-Tissierellales	Anaerovoracaceae	Family XIII AD3011 group	0	46265	0
ASV2062	HealthyVolunteer-1	Bacteria	Firmicutes	Bacilli	RF39	RF39 Order	RF39 Order	0	46265	0
ASV2063	HealthyVolunteer-1	Bacteria	Firmicutes	Clostridia	Lachnospirales	Lachnospiraceae	Coprococcus	0	46265	0
ASV2065	HealthyVolunteer-1	Bacteria	Firmicutes	Clostridia	Oscillospirales	Ruminococcaceae	Ruminococcaceae Family	0	46265	0
ASV2066	HealthyVolunteer-1	Bacteria	Firmicutes	Clostridia	Oscillospirales	Ruminococcaceae	Faecalibacterium	0	46265	0
ASV2067	HealthyVolunteer-1	Bacteria	Firmicutes	Clostridia	Oscillospirales	Oscillospiraceae	Colidextribacter	0	46265	0
ASV2068	HealthyVolunteer-1	Bacteria	Firmicutes	Clostridia	Lachnospirales	Lachnospiraceae	Blautia	0	46265	0
ASV2069	HealthyVolunteer-1	Bacteria	Firmicutes	Clostridia	Oscillospirales	Ruminococcaceae	Ruminococcaceae Family	0	46265	0
ASV2070	HealthyVolunteer-1	Bacteria	Firmicutes	Clostridia	Peptostreptococcales-Tissierellales	Family XI	Murdochiella	0	46265	0
ASV2071	HealthyVolunteer-1	Bacteria	Firmicutes	Clostridia	Oscillospirales	Ruminococcaceae	Subdoligranulum	0	46265	0
ASV2072	HealthyVolunteer-1	Bacteria	Actinobacteriota	Coriobacteriia	Coriobacteriales	Coriobacteriales Incertae Sedis	Coriobacteriales Incertae Sedis Family	0	46265	0
ASV2073	HealthyVolunteer-1	Bacteria	Firmicutes	Clostridia	Lachnospirales	Lachnospiraceae	[Eubacterium] fissicatena group	0	46265	0
ASV2074	HealthyVolunteer-1	Bacteria	Firmicutes	Clostridia	Peptostreptococcales-Tissierellales	Peptostreptococcales-Tissierellales Order	Peptostreptococcales-Tissierellales Order	0	46265	0
ASV2075	HealthyVolunteer-1	Bacteria	Firmicutes	Bacilli	Erysipelotrichales	Erysipelotrichaceae	Erysipelotrichaceae Family	0	46265	0
ASV2076	HealthyVolunteer-1	Bacteria	Firmicutes	Clostridia	Christensenellales	Christensenellaceae	Christensenellaceae R-7 group	0	46265	0
ASV2077	HealthyVolunteer-1	Bacteria	Firmicutes	Clostridia	Oscillospirales	Ruminococcaceae	Incertae Sedis	0	46265	0
ASV2078	HealthyVolunteer-1	Bacteria	Firmicutes	Clostridia	Oscillospirales	Hungateiclostridiaceae	Hungateiclostridiaceae Family	0	46265	0
ASV2079	HealthyVolunteer-1	Bacteria	Firmicutes	Clostridia	Clostridia Class	Clostridia Class	Clostridia Class	0	46265	0
ASV208	HealthyVolunteer-1	Bacteria	Bacteroidota	Bacteroidia	Bacteroidales	Porphyromonadaceae	Porphyromonas	0	46265	0
ASV2080	HealthyVolunteer-1	Bacteria	Firmicutes	Clostridia	Lachnospirales	Lachnospiraceae	Blautia	0	46265	0
ASV2082	HealthyVolunteer-1	Bacteria	Firmicutes	Negativicutes	Veillonellales-Selenomonadales	Veillonellaceae	Veillonella	0	46265	0
ASV2083	HealthyVolunteer-1	Bacteria	Firmicutes	Clostridia	Peptostreptococcales-Tissierellales	Anaerovoracaceae	Mogibacterium	0	46265	0
ASV2084	HealthyVolunteer-1	Bacteria	Desulfobacterota	Desulfovibrionia	Desulfovibrionales	Desulfovibrionaceae	Desulfovibrionaceae Family	0	46265	0
ASV2085	HealthyVolunteer-1	Bacteria	Firmicutes	Clostridia	Lachnospirales	Lachnospiraceae	Lachnospiraceae NK4A136 group	0	46265	0
ASV2086	HealthyVolunteer-1	Bacteria	Bacteroidota	Bacteroidia	Bacteroidales	Prevotellaceae	Paraprevotella	0	46265	0
ASV2087	HealthyVolunteer-1	Bacteria	Firmicutes	Clostridia	Oscillospirales	Butyricicoccaceae	Butyricicoccus	0	46265	0
ASV2088	HealthyVolunteer-1	Bacteria	Bacteroidota	Bacteroidia	Bacteroidales	Prevotellaceae	Prevotella_9	0	46265	0
ASV2089	HealthyVolunteer-1	Bacteria	Firmicutes	Clostridia	Oscillospirales	Oscillospiraceae	Intestinimonas	0	46265	0
ASV2090	HealthyVolunteer-1	Bacteria	Firmicutes	Clostridia	Oscillospirales	Oscillospiraceae	NK4A214 group	0	46265	0
ASV2091	HealthyVolunteer-1	Bacteria	Firmicutes	Clostridia	Peptostreptococcales-Tissierellales	Anaerovoracaceae	Mogibacterium	0	46265	0
ASV2092	HealthyVolunteer-1	Bacteria	Firmicutes	Clostridia	Lachnospirales	Lachnospiraceae	Coprococcus	0	46265	0
ASV2093	HealthyVolunteer-1	Bacteria	Firmicutes	Clostridia	Clostridia Class	Clostridia Class	Clostridia Class	0	46265	0
ASV2094	HealthyVolunteer-1	Bacteria	Firmicutes	Clostridia	Oscillospirales	Oscillospiraceae	UCG-002	0	46265	0
ASV2095	HealthyVolunteer-1	Bacteria	Bacteroidota	Bacteroidia	Bacteroidales	Marinifilaceae	Butyricimonas	0	46265	0
ASV2096	HealthyVolunteer-1	Bacteria	Firmicutes	Clostridia	Oscillospirales	Oscillospiraceae	Colidextribacter	0	46265	0
ASV2097	HealthyVolunteer-1	Bacteria	Bacteroidota	Bacteroidia	Bacteroidales	Marinifilaceae	Butyricimonas	0	46265	0
ASV2098	HealthyVolunteer-1	Bacteria	Firmicutes	Clostridia	Lachnospirales	Lachnospiraceae	[Eubacterium] ventriosum group	0	46265	0
ASV2099	HealthyVolunteer-1	Bacteria	Firmicutes	Clostridia	Lachnospirales	Lachnospiraceae	Shuttleworthia	0	46265	0
ASV21	HealthyVolunteer-1	Bacteria	Bacteroidota	Bacteroidia	Bacteroidales	Bacteroidaceae	Bacteroides	0	46265	0
ASV210	HealthyVolunteer-1	Bacteria	Firmicutes	Clostridia	Peptostreptococcales-Tissierellales	Family XI	Anaerococcus	0	46265	0
ASV2100	HealthyVolunteer-1	Bacteria	Firmicutes	Clostridia	Lachnospirales	Lachnospiraceae	Epulopiscium	0	46265	0
ASV2101	HealthyVolunteer-1	Bacteria	Firmicutes	Bacilli	Erysipelotrichales	Erysipelotrichaceae	Dubosiella	0	46265	0
ASV2102	HealthyVolunteer-1	Bacteria	Firmicutes	Bacilli	Lactobacillales	Lactobacillaceae	Leuconostoc	0	46265	0
ASV2103	HealthyVolunteer-1	Bacteria	Firmicutes	Clostridia	Clostridiales	Clostridiaceae	Sarcina	0	46265	0
ASV2104	HealthyVolunteer-1	Bacteria	Firmicutes	Clostridia	Peptostreptococcales-Tissierellales	Anaerovoracaceae	[Eubacterium] nodatum group	0	46265	0
ASV2105	HealthyVolunteer-1	Bacteria	Actinobacteriota	Coriobacteriia	Coriobacteriales	Atopobiaceae	Olsenella	0	46265	0
ASV2106	HealthyVolunteer-1	Bacteria	Firmicutes	Clostridia	Lachnospirales	Lachnospiraceae	Lachnospiraceae UCG-001	0	46265	0
ASV2107	HealthyVolunteer-1	Bacteria	Firmicutes	Clostridia	Lachnospirales	Lachnospiraceae	GCA-900066575	0	46265	0
ASV2108	HealthyVolunteer-1	Bacteria	Firmicutes	Clostridia	Peptostreptococcales-Tissierellales	Family XI	Parvimonas	0	46265	0
ASV2109	HealthyVolunteer-1	Bacteria	Firmicutes	Bacilli	Erysipelotrichales	Erysipelatoclostridiaceae	Catenibacterium	0	46265	0
ASV211	HealthyVolunteer-1	Bacteria	Firmicutes	Bacilli	Lactobacillales	Streptococcaceae	Streptococcus	0	46265	0
ASV2110	HealthyVolunteer-1	Bacteria	Firmicutes	Clostridia	Oscillospirales	Ruminococcaceae	Incertae Sedis	0	46265	0
ASV2111	HealthyVolunteer-1	Bacteria	Firmicutes	Clostridia	Clostridia UCG-014	Clostridia UCG-014 Order	Clostridia UCG-014 Order	0	46265	0
ASV2112	HealthyVolunteer-1	Bacteria	Firmicutes	Clostridia	Lachnospirales	Lachnospiraceae	Lachnoclostridium	0	46265	0
ASV2114	HealthyVolunteer-1	Bacteria	Firmicutes	Clostridia	Lachnospirales	Lachnospiraceae	Lachnoclostridium	0	46265	0
ASV2115	HealthyVolunteer-1	Bacteria	Firmicutes	Clostridia	Lachnospirales	Lachnospiraceae	Lachnoclostridium	0	46265	0
ASV2117	HealthyVolunteer-1	Bacteria	Firmicutes	Clostridia	Lachnospirales	Lachnospiraceae	[Eubacterium] fissicatena group	0	46265	0
ASV2119	HealthyVolunteer-1	Bacteria	Firmicutes	Clostridia	Peptostreptococcales-Tissierellales	Family XI	Anaerococcus	0	46265	0
ASV212	HealthyVolunteer-1	Bacteria	Proteobacteria	Gammaproteobacteria	Pseudomonadales	Pseudomonadaceae	Pseudomonas	0	46265	0
ASV2120	HealthyVolunteer-1	Bacteria	Firmicutes	Clostridia	Lachnospirales	Lachnospiraceae	Lachnospiraceae Family	0	46265	0
ASV2121	HealthyVolunteer-1	Bacteria	Firmicutes	Clostridia	Oscillospirales	Oscillospiraceae	UCG-005	0	46265	0
ASV2122	HealthyVolunteer-1	Bacteria	Firmicutes	Clostridia	Christensenellales	Christensenellaceae	Christensenellaceae R-7 group	0	46265	0
ASV2123	HealthyVolunteer-1	Bacteria	Firmicutes	Clostridia	Oscillospirales	Ruminococcaceae	Ruminococcaceae Family	0	46265	0
ASV2124	HealthyVolunteer-1	Bacteria	Firmicutes	Clostridia	Oscillospirales	Ruminococcaceae	Candidatus Soleaferrea	0	46265	0
ASV2125	HealthyVolunteer-1	Bacteria	Firmicutes	Clostridia	Lachnospirales	Lachnospiraceae	Lachnospiraceae UCG-010	0	46265	0
ASV2126	HealthyVolunteer-1	Bacteria	Firmicutes	Clostridia	Peptostreptococcales-Tissierellales	Family XI	Anaerococcus	0	46265	0
ASV2127	HealthyVolunteer-1	Bacteria	Bacteroidota	Bacteroidia	Bacteroidales	Prevotellaceae	Prevotella	0	46265	0
ASV2128	HealthyVolunteer-1	Bacteria	Firmicutes	Clostridia	Lachnospirales	Lachnospiraceae	Blautia	0	46265	0
ASV2129	HealthyVolunteer-1	Bacteria	Firmicutes	Clostridia	Lachnospirales	Lachnospiraceae	Marvinbryantia	0	46265	0
ASV213	HealthyVolunteer-1	Bacteria	Firmicutes	Clostridia	Oscillospirales	Ruminococcaceae	Faecalibacterium	0	46265	0
ASV2130	HealthyVolunteer-1	Bacteria	Firmicutes	Clostridia	Lachnospirales	Lachnospiraceae	Lachnospiraceae UCG-010	0	46265	0
ASV2131	HealthyVolunteer-1	Bacteria	Firmicutes	Bacilli	Lactobacillales	Lactobacillaceae	Limosilactobacillus	0	46265	0
ASV2132	HealthyVolunteer-1	Bacteria	Firmicutes	Clostridia	Oscillospirales	UCG-010	UCG-010 Family	0	46265	0
ASV2134	HealthyVolunteer-1	Bacteria	Bacteroidota	Bacteroidia	Bacteroidales	Marinifilaceae	Odoribacter	0	46265	0
ASV2135	HealthyVolunteer-1	Bacteria	Firmicutes	Clostridia	Lachnospirales	Lachnospiraceae	GCA-900066575	0	46265	0
ASV2137	HealthyVolunteer-1	Bacteria	Firmicutes	Clostridia	Clostridia vadinBB60 group	Clostridia vadinBB60 group Order	Clostridia vadinBB60 group Order	0	46265	0
ASV2138	HealthyVolunteer-1	Bacteria	Firmicutes	Clostridia	Lachnospirales	Lachnospiraceae	Anaerostipes	0	46265	0
ASV2139	HealthyVolunteer-1	Bacteria	Firmicutes	Clostridia	Peptostreptococcales-Tissierellales	Anaerovoracaceae	Family XIII AD3011 group	0	46265	0
ASV2140	HealthyVolunteer-1	Bacteria	Firmicutes	Clostridia	Oscillospirales	UCG-010	UCG-010 Family	0	46265	0
ASV2141	HealthyVolunteer-1	Bacteria	Firmicutes	Clostridia	Clostridia vadinBB60 group	Clostridia vadinBB60 group Order	Clostridia vadinBB60 group Order	0	46265	0
ASV2142	HealthyVolunteer-1	Bacteria	Firmicutes	Clostridia	Lachnospirales	Lachnospiraceae	[Ruminococcus] torques group	0	46265	0
ASV2143	HealthyVolunteer-1	Bacteria	Firmicutes	Clostridia	Peptostreptococcales-Tissierellales	Peptostreptococcaceae	Criibacterium	0	46265	0
ASV2144	HealthyVolunteer-1	Bacteria	Firmicutes	Clostridia	Peptostreptococcales-Tissierellales	Family XI	W5053	0	46265	0
ASV2145	HealthyVolunteer-1	Bacteria	Desulfobacterota	Desulfovibrionia	Desulfovibrionales	Desulfovibrionaceae	Mailhella	0	46265	0
ASV2146	HealthyVolunteer-1	Bacteria	Firmicutes	Clostridia	Oscillospirales	Ruminococcaceae	Paludicola	0	46265	0
ASV2148	HealthyVolunteer-1	Bacteria	Bacteroidota	Bacteroidia	Bacteroidales	Bacteroidaceae	Bacteroides	0	46265	0
ASV2149	HealthyVolunteer-1	Bacteria	Firmicutes	Clostridia	Lachnospirales	Lachnospiraceae	Lachnoclostridium	0	46265	0
ASV2150	HealthyVolunteer-1	Bacteria	Firmicutes	Bacilli	Erysipelotrichales	Erysipelatoclostridiaceae	Erysipelatoclostridium	0	46265	0
ASV2151	HealthyVolunteer-1	Bacteria	Firmicutes	Clostridia	Lachnospirales	Lachnospiraceae	Blautia	0	46265	0
ASV2152	HealthyVolunteer-1	Bacteria	Cyanobacteria	Vampirivibrionia	Gastranaerophilales	Gastranaerophilales Order	Gastranaerophilales Order	0	46265	0
ASV2153	HealthyVolunteer-1	Bacteria	Firmicutes	Clostridia	Oscillospirales	Oscillospiraceae	NK4A214 group	0	46265	0
ASV2154	HealthyVolunteer-1	Bacteria	Bacteroidota	Bacteroidia	Bacteroidales	Tannerellaceae	Parabacteroides	0	46265	0
ASV2155	HealthyVolunteer-1	Bacteria	Firmicutes	Clostridia	Lachnospirales	Lachnospiraceae	Lachnospiraceae NK4B4 group	0	46265	0
ASV2156	HealthyVolunteer-1	Bacteria	Firmicutes	Clostridia	Lachnospirales	Lachnospiraceae	Lachnospiraceae UCG-001	0	46265	0
ASV2157	HealthyVolunteer-1	Bacteria	Firmicutes	Clostridia	Oscillospirales	Oscillospiraceae	Oscillospiraceae Family	0	46265	0
ASV2158	HealthyVolunteer-1	Bacteria	Firmicutes	Clostridia	Lachnospirales	Lachnospiraceae	Roseburia	0	46265	0
ASV2159	HealthyVolunteer-1	Bacteria	Firmicutes	Clostridia	Oscillospirales	Oscillospiraceae	NK4A214 group	0	46265	0
ASV216	HealthyVolunteer-1	Bacteria	Actinobacteriota	Actinobacteria	Bifidobacteriales	Bifidobacteriaceae	Gardnerella	0	46265	0
ASV2161	HealthyVolunteer-1	Bacteria	Firmicutes	Clostridia	Oscillospirales	Oscillospiraceae	UCG-005	0	46265	0
ASV2162	HealthyVolunteer-1	Bacteria	Actinobacteriota	Coriobacteriia	Coriobacteriales	Eggerthellaceae	Enterorhabdus	0	46265	0
ASV2163	HealthyVolunteer-1	Bacteria	Firmicutes	Clostridia	Oscillospirales	Ruminococcaceae	Ruminococcus	0	46265	0
ASV2164	HealthyVolunteer-1	Bacteria	Firmicutes	Clostridia	Oscillospirales	Hungateiclostridiaceae	Hungateiclostridiaceae Family	0	46265	0
ASV2165	HealthyVolunteer-1	Bacteria	Firmicutes	Clostridia	Oscillospirales	Butyricicoccaceae	Butyricicoccus	0	46265	0
ASV2166	HealthyVolunteer-1	Bacteria	Cyanobacteria	Vampirivibrionia	Gastranaerophilales	Gastranaerophilales Order	Gastranaerophilales Order	0	46265	0
ASV2167	HealthyVolunteer-1	Bacteria	Firmicutes	Clostridia	Clostridia Class	Clostridia Class	Clostridia Class	0	46265	0
ASV2168	HealthyVolunteer-1	Bacteria	Firmicutes	Clostridia	Oscillospirales	Ruminococcaceae	Incertae Sedis	0	46265	0
ASV2169	HealthyVolunteer-1	Bacteria	Firmicutes	Clostridia	Oscillospirales	Ruminococcaceae	Ruminococcus	0	46265	0
ASV217	HealthyVolunteer-1	Bacteria	Bacteroidota	Bacteroidia	Bacteroidales	Prevotellaceae	Prevotella	0	46265	0
ASV2170	HealthyVolunteer-1	Bacteria	Proteobacteria	Gammaproteobacteria	Pseudomonadales	Pseudomonadaceae	Pseudomonas	0	46265	0
ASV2171	HealthyVolunteer-1	Bacteria	Firmicutes	Clostridia	Clostridia vadinBB60 group	Clostridia vadinBB60 group Order	Clostridia vadinBB60 group Order	0	46265	0
ASV2172	HealthyVolunteer-1	Bacteria	Firmicutes	Clostridia	Lachnospirales	Defluviitaleaceae	Defluviitaleaceae UCG-011	0	46265	0
ASV2173	HealthyVolunteer-1	Bacteria	Firmicutes	Clostridia	Peptostreptococcales-Tissierellales	Anaerovoracaceae	[Eubacterium] nodatum group	0	46265	0
ASV2174	HealthyVolunteer-1	Bacteria	Firmicutes	Clostridia	Oscillospirales	Oscillospiraceae	UCG-005	0	46265	0
ASV2175	HealthyVolunteer-1	Bacteria	Bacteroidota	Bacteroidia	Bacteroidales	Rikenellaceae	Rikenellaceae RC9 gut group	0	46265	0
ASV2176	HealthyVolunteer-1	Bacteria	Actinobacteriota	Actinobacteria	Corynebacteriales	Corynebacteriaceae	Corynebacterium	0	46265	0
ASV2177	HealthyVolunteer-1	Bacteria	Firmicutes	Bacilli	Lactobacillales	Streptococcaceae	Streptococcus	0	46265	0
ASV2179	HealthyVolunteer-1	Bacteria	Firmicutes	Bacilli	Lactobacillales	Aerococcaceae	Eremococcus	0	46265	0
ASV218	HealthyVolunteer-1	Bacteria	Proteobacteria	Gammaproteobacteria	Enterobacterales	Enterobacteriaceae	Enterobacteriaceae Family	0	46265	0
ASV2180	HealthyVolunteer-1	Bacteria	Firmicutes	Clostridia	Clostridiales	Clostridiaceae	Clostridium sensu stricto 13	0	46265	0
ASV2181	HealthyVolunteer-1	Bacteria	Firmicutes	Clostridia	Lachnospirales	Lachnospiraceae	Lachnospiraceae Family	0	46265	0
ASV2182	HealthyVolunteer-1	Bacteria	Firmicutes	Clostridia	Oscillospirales	Oscillospiraceae	Intestinimonas	0	46265	0
ASV2183	HealthyVolunteer-1	Bacteria	Firmicutes	Clostridia	Lachnospirales	Lachnospiraceae	Anaerostignum	0	46265	0
ASV2184	HealthyVolunteer-1	Bacteria	Firmicutes	Clostridia	Peptococcales	Peptococcaceae	Peptococcus	0	46265	0
ASV2185	HealthyVolunteer-1	Bacteria	Firmicutes	Clostridia	Christensenellales	Christensenellaceae	Christensenellaceae Family	0	46265	0
ASV2186	HealthyVolunteer-1	Bacteria	Firmicutes	Clostridia	Clostridia UCG-014	Clostridia UCG-014 Order	Clostridia UCG-014 Order	0	46265	0
ASV2187	HealthyVolunteer-1	Bacteria	Firmicutes	Clostridia	Clostridia vadinBB60 group	Clostridia vadinBB60 group Order	Clostridia vadinBB60 group Order	0	46265	0
ASV2188	HealthyVolunteer-1	Bacteria	Firmicutes	Clostridia	Lachnospirales	Defluviitaleaceae	Defluviitaleaceae UCG-011	0	46265	0
ASV2189	HealthyVolunteer-1	Bacteria	Firmicutes	Clostridia	Oscillospirales	Ruminococcaceae	Ruminococcaceae Family	0	46265	0
ASV219	HealthyVolunteer-1	Bacteria	Firmicutes	Clostridia	Christensenellales	Christensenellaceae	Christensenellaceae R-7 group	0	46265	0
ASV2190	HealthyVolunteer-1	Bacteria	Firmicutes	Clostridia	Lachnospirales	Lachnospiraceae	Marvinbryantia	0	46265	0
ASV2191	HealthyVolunteer-1	Bacteria	Firmicutes	Clostridia	Oscillospirales	Ruminococcaceae	Ruminococcaceae Family	0	46265	0
ASV2192	HealthyVolunteer-1	Bacteria	Patescibacteria	Saccharimonadia	Saccharimonadales	Saccharimonadales Order	Saccharimonadales Order	0	46265	0
ASV2193	HealthyVolunteer-1	Bacteria	Firmicutes	Clostridia	Lachnospirales	Lachnospiraceae	Lachnospiraceae Family	0	46265	0
ASV2194	HealthyVolunteer-1	Bacteria	Firmicutes	Clostridia	Lachnospirales	Lachnospiraceae	Johnsonella	0	46265	0
ASV2195	HealthyVolunteer-1	Bacteria	Firmicutes	Bacilli	Bacillales	Bacillaceae	Bacillus	0	46265	0
ASV2196	HealthyVolunteer-1	Bacteria	Firmicutes	Clostridia	Lachnospirales	Lachnospiraceae	Blautia	0	46265	0
ASV2197	HealthyVolunteer-1	Bacteria	Actinobacteriota	Actinobacteria	Bifidobacteriales	Bifidobacteriaceae	Bifidobacteriaceae Family	0	46265	0
ASV2198	HealthyVolunteer-1	Bacteria	Actinobacteriota	Actinobacteria	Actinomycetales	Actinomycetaceae	Actinomyces	0	46265	0
ASV2199	HealthyVolunteer-1	Bacteria	Firmicutes	Clostridia	Christensenellales	Christensenellaceae	Christensenellaceae Family	0	46265	0
ASV22	HealthyVolunteer-1	Bacteria	Firmicutes	Negativicutes	Veillonellales-Selenomonadales	Veillonellaceae	Dialister	0	46265	0
ASV220	HealthyVolunteer-1	Bacteria	Firmicutes	Clostridia	Oscillospirales	Ruminococcaceae	Ruminococcus	0	46265	0
ASV2200	HealthyVolunteer-1	Bacteria	Firmicutes	Negativicutes	Veillonellales-Selenomonadales	Veillonellaceae	Veillonella	0	46265	0
ASV2201	HealthyVolunteer-1	Bacteria	Firmicutes	Clostridia	Lachnospirales	Lachnospiraceae	Lachnoclostridium	0	46265	0
ASV2202	HealthyVolunteer-1	Bacteria	Bacteroidota	Bacteroidia	Bacteroidales	Tannerellaceae	Parabacteroides	0	46265	0
ASV2204	HealthyVolunteer-1	Bacteria	Firmicutes	Bacilli	RF39	RF39 Order	RF39 Order	0	46265	0
ASV2205	HealthyVolunteer-1	Bacteria	Firmicutes	Clostridia	Lachnospirales	Lachnospiraceae	Catenibacillus	0	46265	0
ASV2206	HealthyVolunteer-1	Bacteria	Firmicutes	Clostridia	Lachnospirales	Lachnospiraceae	Coprococcus	0	46265	0
ASV2207	HealthyVolunteer-1	Bacteria	Firmicutes	Clostridia	Oscillospirales	Hungateiclostridiaceae	Ruminiclostridium	0	46265	0
ASV2208	HealthyVolunteer-1	Bacteria	Firmicutes	Clostridia	Oscillospirales	Hydrogenoanaerobacterium	Hydrogenoanaerobacterium Family	0	46265	0
ASV2209	HealthyVolunteer-1	Bacteria	Firmicutes	Clostridia	Christensenellales	Christensenellaceae	Christensenellaceae Family	0	46265	0
ASV221	HealthyVolunteer-1	Bacteria	Bacteroidota	Bacteroidia	Bacteroidales	Porphyromonadaceae	Porphyromonas	0	46265	0
ASV2210	HealthyVolunteer-1	Bacteria	Actinobacteriota	Coriobacteriia	Coriobacteriales	Eggerthellaceae	Slackia	0	46265	0
ASV2211	HealthyVolunteer-1	Bacteria	Firmicutes	Clostridia	Christensenellales	Christensenellaceae	Christensenellaceae Family	0	46265	0
ASV2212	HealthyVolunteer-1	Bacteria	Firmicutes	Clostridia	Oscillospirales	UCG-010	UCG-010 Family	0	46265	0
ASV2213	HealthyVolunteer-1	Bacteria	Firmicutes	Clostridia	Oscillospirales	Butyricicoccaceae	UCG-009	0	46265	0
ASV2214	HealthyVolunteer-1	Bacteria	Firmicutes	Clostridia	Oscillospirales	Ethanoligenenaceae	Ethanoligenenaceae Family	0	46265	0
ASV2215	HealthyVolunteer-1	Bacteria	Firmicutes	Clostridia	Peptostreptococcales-Tissierellales	Family XI	Murdochiella	0	46265	0
ASV2216	HealthyVolunteer-1	Bacteria	Firmicutes	Clostridia	Oscillospirales	Oscillospirales Order	Oscillospirales Order	0	46265	0
ASV2217	HealthyVolunteer-1	Bacteria	Bacteroidota	Bacteroidia	Bacteroidales	Bacteroidaceae	Bacteroides	0	46265	0
ASV2218	HealthyVolunteer-1	Bacteria	Firmicutes	Clostridia	Oscillospirales	Oscillospiraceae	Intestinimonas	0	46265	0
ASV2219	HealthyVolunteer-1	Bacteria	Actinobacteriota	Coriobacteriia	Coriobacteriales	Eggerthellaceae	Eggerthella	0	46265	0
ASV222	HealthyVolunteer-1	Bacteria	Firmicutes	Bacilli	Erysipelotrichales	Erysipelatoclostridiaceae	Catenibacterium	0	46265	0
ASV2220	HealthyVolunteer-1	Bacteria	Proteobacteria	Gammaproteobacteria	Enterobacterales	Enterobacteriaceae	Enterobacteriaceae Family	0	46265	0
ASV2221	HealthyVolunteer-1	Bacteria	Actinobacteriota	Coriobacteriia	Coriobacteriales	Atopobiaceae	Atopobiaceae Family	0	46265	0
ASV2223	HealthyVolunteer-1	Bacteria	Firmicutes	Clostridia	Lachnospirales	Lachnospiraceae	Oribacterium	0	46265	0
ASV2224	HealthyVolunteer-1	Bacteria	Firmicutes	Clostridia	Oscillospirales	Oscillospiraceae	UCG-005	0	46265	0
ASV2225	HealthyVolunteer-1	Bacteria	Desulfobacterota	Desulfovibrionia	Desulfovibrionales	Desulfovibrionaceae	Mailhella	0	46265	0
ASV2226	HealthyVolunteer-1	Bacteria	Firmicutes	Clostridia	Peptostreptococcales-Tissierellales	Anaerovoracaceae	[Eubacterium] nodatum group	0	46265	0
ASV2227	HealthyVolunteer-1	Bacteria	Firmicutes	Clostridia	Lachnospirales	Lachnospiraceae	Catenibacillus	0	46265	0
ASV2228	HealthyVolunteer-1	Bacteria	Firmicutes	Clostridia	Oscillospirales	Oscillospiraceae	UCG-005	0	46265	0
ASV2229	HealthyVolunteer-1	Bacteria	Firmicutes	Clostridia	Clostridia vadinBB60 group	Clostridia vadinBB60 group Order	Clostridia vadinBB60 group Order	0	46265	0
ASV2230	HealthyVolunteer-1	Bacteria	Firmicutes	Clostridia	Lachnospirales	Lachnospiraceae	Eisenbergiella	0	46265	0
ASV2231	HealthyVolunteer-1	Bacteria	Fusobacteriota	Fusobacteriia	Fusobacteriales	Leptotrichiaceae	Leptotrichia	0	46265	0
ASV2232	HealthyVolunteer-1	Bacteria	Firmicutes	Bacilli	Lactobacillales	Lactobacillaceae	Pediococcus	0	46265	0
ASV2233	HealthyVolunteer-1	Bacteria	Firmicutes	Clostridia	Lachnospirales	Lachnospiraceae	Blautia	0	46265	0
ASV2234	HealthyVolunteer-1	Bacteria	Firmicutes	Clostridia	Oscillospirales	Oscillospiraceae	Colidextribacter	0	46265	0
ASV2235	HealthyVolunteer-1	Bacteria	Firmicutes	Clostridia	Oscillospirales	Oscillospiraceae	Oscillospiraceae Family	0	46265	0
ASV2236	HealthyVolunteer-1	Bacteria	Firmicutes	Bacilli	Lactobacillales	Aerococcaceae	Ignavigranum	0	46265	0
ASV2237	HealthyVolunteer-1	Bacteria	Firmicutes	Clostridia	Lachnospirales	Lachnospiraceae	Lachnospiraceae UCG-004	0	46265	0
ASV2238	HealthyVolunteer-1	Bacteria	Firmicutes	Clostridia	Lachnospirales	Lachnospiraceae	[Eubacterium] eligens group	0	46265	0
ASV2239	HealthyVolunteer-1	Bacteria	Actinobacteriota	Actinobacteria	Bifidobacteriales	Bifidobacteriaceae	Gardnerella	0	46265	0
ASV224	HealthyVolunteer-1	Bacteria	Firmicutes	Clostridia	Lachnospirales	Lachnospiraceae	Sellimonas	0	46265	0
ASV2240	HealthyVolunteer-1	Bacteria	Firmicutes	Clostridia	Lachnospirales	Lachnospiraceae	Lachnoclostridium	0	46265	0
ASV2241	HealthyVolunteer-1	Bacteria	Firmicutes	Clostridia	Oscillospirales	Oscillospiraceae	Oscillospiraceae Family	0	46265	0
ASV2242	HealthyVolunteer-1	Bacteria	Firmicutes	Clostridia	Lachnospirales	Lachnospiraceae	Lachnospiraceae Family	0	46265	0
ASV2243	HealthyVolunteer-1	Bacteria	Firmicutes	Clostridia	Oscillospirales	Butyricicoccaceae	Butyricicoccus	0	46265	0
ASV2244	HealthyVolunteer-1	Bacteria	Firmicutes	Clostridia	Christensenellales	Christensenellaceae	Christensenellaceae R-7 group	0	46265	0
ASV2245	HealthyVolunteer-1	Bacteria	Firmicutes	Bacilli	Lactobacillales	Aerococcaceae	Facklamia	0	46265	0
ASV2246	HealthyVolunteer-1	Bacteria	Firmicutes	Clostridia	Lachnospirales	Lachnospiraceae	Moryella	0	46265	0
ASV2247	HealthyVolunteer-1	Bacteria	Firmicutes	Clostridia	Oscillospirales	Oscillospiraceae	UCG-005	0	46265	0
ASV2249	HealthyVolunteer-1	Bacteria	Firmicutes	Clostridia	Oscillospirales	Ruminococcaceae	Ruminococcaceae Family	0	46265	0
ASV2250	HealthyVolunteer-1	Bacteria	Firmicutes	Clostridia	Peptostreptococcales-Tissierellales	Family XI	Peptoniphilus	0	46265	0
ASV2251	HealthyVolunteer-1	Bacteria	Firmicutes	Clostridia	Monoglobales	Monoglobaceae	Monoglobus	0	46265	0
ASV2252	HealthyVolunteer-1	Bacteria	Firmicutes	Clostridia	Oscillospirales	Ruminococcaceae	Ruminococcaceae Family	0	46265	0
ASV2253	HealthyVolunteer-1	Bacteria	Firmicutes	Bacilli	RF39	RF39 Order	RF39 Order	0	46265	0
ASV2254	HealthyVolunteer-1	Bacteria	Firmicutes	Clostridia	Oscillospirales	Ruminococcaceae	Incertae Sedis	0	46265	0
ASV2255	HealthyVolunteer-1	Bacteria	Firmicutes	Clostridia	Oscillospirales	Oscillospiraceae	Oscillospiraceae Family	0	46265	0
ASV2256	HealthyVolunteer-1	Bacteria	Firmicutes	Clostridia	Oscillospirales	Ruminococcaceae	Negativibacillus	0	46265	0
ASV2257	HealthyVolunteer-1	Bacteria	Firmicutes	Clostridia	Peptostreptococcales-Tissierellales	Anaerovoracaceae	[Eubacterium] nodatum group	0	46265	0
ASV2258	HealthyVolunteer-1	Bacteria	Firmicutes	Clostridia	Oscillospirales	Ruminococcaceae	Fournierella	0	46265	0
ASV2259	HealthyVolunteer-1	Bacteria	Proteobacteria	Gammaproteobacteria	Burkholderiales	Sutterellaceae	Parasutterella	0	46265	0
ASV226	HealthyVolunteer-1	Bacteria	Fusobacteriota	Fusobacteriia	Fusobacteriales	Fusobacteriaceae	Fusobacterium	0	46265	0
ASV2260	HealthyVolunteer-1	Bacteria	Firmicutes	Bacilli	Erysipelotrichales	Erysipelatoclostridiaceae	Erysipelatoclostridiaceae Family	0	46265	0
ASV2261	HealthyVolunteer-1	Bacteria	Firmicutes	Clostridia	Oscillospirales	Oscillospiraceae	Intestinimonas	0	46265	0
ASV2262	HealthyVolunteer-1	Bacteria	Cyanobacteria	Vampirivibrionia	Gastranaerophilales	Gastranaerophilales Order	Gastranaerophilales Order	0	46265	0
ASV2263	HealthyVolunteer-1	Bacteria	Firmicutes	Clostridia	Lachnospirales	Lachnospiraceae	[Ruminococcus] torques group	0	46265	0
ASV2264	HealthyVolunteer-1	Bacteria	Firmicutes	Bacilli	Erysipelotrichales	Erysipelotrichaceae	[Clostridium] innocuum group	0	46265	0
ASV2265	HealthyVolunteer-1	Bacteria	Firmicutes	Clostridia	Oscillospirales	UCG-010	UCG-010 Family	0	46265	0
ASV2266	HealthyVolunteer-1	Bacteria	Firmicutes	Clostridia	Oscillospirales	UCG-010	UCG-010 Family	0	46265	0
ASV2267	HealthyVolunteer-1	Bacteria	Firmicutes	Clostridia	Clostridiales	Clostridiaceae	Clostridium sensu stricto 1	0	46265	0
ASV2268	HealthyVolunteer-1	Bacteria	Firmicutes	Clostridia	Lachnospirales	Lachnospiraceae	Agathobacter	0	46265	0
ASV2269	HealthyVolunteer-1	Bacteria	Firmicutes	Clostridia	Christensenellales	Christensenellaceae	Christensenellaceae Family	0	46265	0
ASV2270	HealthyVolunteer-1	Bacteria	Firmicutes	Clostridia	Peptostreptococcales-Tissierellales	Family XI	Murdochiella	0	46265	0
ASV2271	HealthyVolunteer-1	Bacteria	Bacteroidota	Bacteroidia	Bacteroidales	Tannerellaceae	Parabacteroides	0	46265	0
ASV2273	HealthyVolunteer-1	Bacteria	Firmicutes	Clostridia	Oscillospirales	Oscillospiraceae	Oscillibacter	0	46265	0
ASV2274	HealthyVolunteer-1	Bacteria	Firmicutes	Clostridia	Christensenellales	Christensenellaceae	Christensenellaceae Family	0	46265	0
ASV2275	HealthyVolunteer-1	Bacteria	Firmicutes	Clostridia	Oscillospirales	UCG-010	UCG-010 Family	0	46265	0
ASV2276	HealthyVolunteer-1	Bacteria	Firmicutes	Clostridia	Oscillospirales	Oscillospiraceae	UCG-005	0	46265	0
ASV2277	HealthyVolunteer-1	Bacteria	Firmicutes	Clostridia	Oscillospirales	Oscillospirales Order	Oscillospirales Order	0	46265	0
ASV2278	HealthyVolunteer-1	Bacteria	Firmicutes	Clostridia	Oscillospirales	Ruminococcaceae	[Eubacterium] siraeum group	0	46265	0
ASV2279	HealthyVolunteer-1	Bacteria	Firmicutes	Clostridia	Oscillospirales	Oscillospiraceae	Oscillospiraceae Family	0	46265	0
ASV228	HealthyVolunteer-1	Bacteria	Bacteroidota	Bacteroidia	Bacteroidales	Prevotellaceae	Prevotella	0	46265	0
ASV2280	HealthyVolunteer-1	Bacteria	Firmicutes	Clostridia	Lachnospirales	Lachnospiraceae	Lachnoclostridium	0	46265	0
ASV2281	HealthyVolunteer-1	Bacteria	Firmicutes	Clostridia	Oscillospirales	Oscillospiraceae	Flavonifractor	0	46265	0
ASV2282	HealthyVolunteer-1	Bacteria	Firmicutes	Clostridia	Lachnospirales	Lachnospiraceae	Lachnospiraceae Family	0	46265	0
ASV2283	HealthyVolunteer-1	Bacteria	Firmicutes	Clostridia	Oscillospirales	Hungateiclostridiaceae	Fastidiosipila	0	46265	0
ASV2284	HealthyVolunteer-1	Bacteria	Firmicutes	Clostridia	Peptostreptococcales-Tissierellales	Family XI	Anaerococcus	0	46265	0
ASV2285	HealthyVolunteer-1	Bacteria	Firmicutes	Negativicutes	Acidaminococcales	Acidaminococcaceae	Phascolarctobacterium	0	46265	0
ASV2286	HealthyVolunteer-1	Bacteria	Proteobacteria	Gammaproteobacteria	Enterobacterales	Pasteurellaceae	Aggregatibacter	0	46265	0
ASV2287	HealthyVolunteer-1	Bacteria	Firmicutes	Clostridia	Lachnospirales	Lachnospiraceae	Lachnospiraceae FCS020 group	0	46265	0
ASV2288	HealthyVolunteer-1	Bacteria	Firmicutes	Clostridia	Oscillospirales	Oscillospirales Order	Oscillospirales Order	0	46265	0
ASV2289	HealthyVolunteer-1	Bacteria	Firmicutes	Clostridia	Oscillospirales	Ruminococcaceae	Ruminococcaceae Family	0	46265	0
ASV229	HealthyVolunteer-1	Bacteria	Firmicutes	Clostridia	Lachnospirales	Lachnospiraceae	Anaerostipes	0	46265	0
ASV2290	HealthyVolunteer-1	Bacteria	Proteobacteria	Gammaproteobacteria	Enterobacterales	Pasteurellaceae	Pasteurellaceae Family	0	46265	0
ASV2291	HealthyVolunteer-1	Bacteria	Verrucomicrobiota	Verrucomicrobiae	Opitutales	Puniceicoccaceae	Puniceicoccaceae Family	0	46265	0
ASV2292	HealthyVolunteer-1	Bacteria	Firmicutes	Clostridia	Clostridia Class	Clostridia Class	Clostridia Class	0	46265	0
ASV2293	HealthyVolunteer-1	Bacteria	Firmicutes	Clostridia	Christensenellales	Christensenellaceae	Christensenellaceae R-7 group	0	46265	0
ASV2294	HealthyVolunteer-1	Bacteria	Actinobacteriota	Actinobacteria	Micrococcales	Micrococcaceae	Pseudoglutamicibacter	0	46265	0
ASV2295	HealthyVolunteer-1	Bacteria	Firmicutes	Clostridia	Eubacteriales	Eubacteriaceae	Pseudoramibacter	0	46265	0
ASV2296	HealthyVolunteer-1	Bacteria	Firmicutes	Clostridia	Oscillospirales	Oscillospiraceae	Papillibacter	0	46265	0
ASV2297	HealthyVolunteer-1	Bacteria	Actinobacteriota	Actinobacteria	Actinomycetales	Actinomycetaceae	Actinomyces	0	46265	0
ASV2298	HealthyVolunteer-1	Bacteria	Firmicutes	Clostridia	Lachnospirales	Lachnospiraceae	Lachnospiraceae Family	0	46265	0
ASV2299	HealthyVolunteer-1	Bacteria	Firmicutes	Clostridia	Lachnospirales	Lachnospiraceae	[Eubacterium] hallii group	0	46265	0
ASV230	HealthyVolunteer-1	Bacteria	Firmicutes	Clostridia	Oscillospirales	Oscillospiraceae	Colidextribacter	0	46265	0
ASV2300	HealthyVolunteer-1	Bacteria	Actinobacteriota	Coriobacteriia	Coriobacteriales	Atopobiaceae	Atopobium	0	46265	0
ASV2301	HealthyVolunteer-1	Bacteria	Firmicutes	Clostridia	Oscillospirales	Oscillospiraceae	Colidextribacter	0	46265	0
ASV2302	HealthyVolunteer-1	Bacteria	Firmicutes	Clostridia	Peptostreptococcales-Tissierellales	Peptostreptococcaceae	Peptostreptococcaceae Family	0	46265	0
ASV2303	HealthyVolunteer-1	Bacteria	Firmicutes	Clostridia	Oscillospirales	Oscillospiraceae	UCG-005	0	46265	0
ASV2304	HealthyVolunteer-1	Bacteria	Firmicutes	Clostridia	Oscillospirales	Ruminococcaceae	Ruminococcaceae Family	0	46265	0
ASV2305	HealthyVolunteer-1	Bacteria	Firmicutes	Clostridia	Oscillospirales	Ruminococcaceae	Ruminococcaceae Family	0	46265	0
ASV2306	HealthyVolunteer-1	Bacteria	Firmicutes	Clostridia	Lachnospirales	Lachnospiraceae	Roseburia	0	46265	0
ASV2307	HealthyVolunteer-1	Bacteria	Firmicutes	Clostridia	Oscillospirales	Oscillospirales Order	Oscillospirales Order	0	46265	0
ASV2308	HealthyVolunteer-1	Bacteria	Firmicutes	Clostridia	Lachnospirales	Lachnospiraceae	Lachnospiraceae Family	0	46265	0
ASV2309	HealthyVolunteer-1	Bacteria	Firmicutes	Clostridia	Lachnospirales	Lachnospiraceae	Dorea	0	46265	0
ASV231	HealthyVolunteer-1	Bacteria	Firmicutes	Clostridia	Clostridia vadinBB60 group	Clostridia vadinBB60 group Order	Clostridia vadinBB60 group Order	0	46265	0
ASV2310	HealthyVolunteer-1	Bacteria	Firmicutes	Bacilli	RF39	RF39 Order	RF39 Order	0	46265	0
ASV2311	HealthyVolunteer-1	Bacteria	Firmicutes	Clostridia	Oscillospirales	Ruminococcaceae	Candidatus Soleaferrea	0	46265	0
ASV2313	HealthyVolunteer-1	Bacteria	Firmicutes	Clostridia	Oscillospirales	Oscillospiraceae	Oscillospiraceae Family	0	46265	0
ASV2314	HealthyVolunteer-1	Bacteria	Bacteroidota	Bacteroidia	Bacteroidales	Marinifilaceae	Odoribacter	0	46265	0
ASV2315	HealthyVolunteer-1	Bacteria	Firmicutes	Clostridia	Oscillospirales	Butyricicoccaceae	UCG-009	0	46265	0
ASV2316	HealthyVolunteer-1	Bacteria	Firmicutes	Clostridia	Oscillospirales	UCG-010	UCG-010 Family	0	46265	0
ASV2317	HealthyVolunteer-1	Bacteria	Firmicutes	Clostridia	Oscillospirales	Oscillospiraceae	Oscillospira	0	46265	0
ASV2318	HealthyVolunteer-1	Bacteria	Firmicutes	Clostridia	Oscillospirales	Butyricicoccaceae	Butyricicoccus	0	46265	0
ASV2319	HealthyVolunteer-1	Bacteria	Firmicutes	Clostridia	Lachnospirales	Lachnospiraceae	Blautia	0	46265	0
ASV232	HealthyVolunteer-1	Bacteria	Firmicutes	Clostridia	Lachnospirales	Lachnospiraceae	Lachnospiraceae Family	0	46265	0
ASV2320	HealthyVolunteer-1	Bacteria	Firmicutes	Clostridia	Peptococcales	Peptococcaceae	Peptococcus	0	46265	0
ASV2321	HealthyVolunteer-1	Bacteria	Firmicutes	Clostridia	Lachnospirales	Lachnospiraceae	Lachnospiraceae NK4A136 group	0	46265	0
ASV2322	HealthyVolunteer-1	Bacteria	Firmicutes	Clostridia	Oscillospirales	Hungateiclostridiaceae	Fastidiosipila	0	46265	0
ASV2323	HealthyVolunteer-1	Bacteria	Actinobacteriota	Actinobacteria	Actinomycetales	Actinomycetaceae	Actinomyces	0	46265	0
ASV2324	HealthyVolunteer-1	Bacteria	Bacteroidota	Bacteroidia	Bacteroidales	Prevotellaceae	Prevotella	0	46265	0
ASV2325	HealthyVolunteer-1	Bacteria	Bacteroidota	Bacteroidia	Bacteroidales	Bacteroidaceae	Bacteroides	0	46265	0
ASV2326	HealthyVolunteer-1	Bacteria	Firmicutes	Bacilli	RF39	RF39 Order	RF39 Order	0	46265	0
ASV2327	HealthyVolunteer-1	Bacteria	Firmicutes	Clostridia	Peptostreptococcales-Tissierellales	Anaerovoracaceae	[Eubacterium] nodatum group	0	46265	0
ASV2328	HealthyVolunteer-1	Bacteria	Firmicutes	Clostridia	Peptostreptococcales-Tissierellales	Family XI	Murdochiella	0	46265	0
ASV2329	HealthyVolunteer-1	Bacteria	Bacteroidota	Bacteroidia	Bacteroidales	Rikenellaceae	Alistipes	0	46265	0
ASV2330	HealthyVolunteer-1	Bacteria	Firmicutes	Clostridia	Christensenellales	Christensenellaceae	Christensenellaceae R-7 group	0	46265	0
ASV2331	HealthyVolunteer-1	Bacteria	Firmicutes	Clostridia	Christensenellales	Christensenellaceae	Christensenellaceae R-7 group	0	46265	0
ASV2332	HealthyVolunteer-1	Bacteria	Firmicutes	Clostridia	Lachnospirales	Lachnospiraceae	[Ruminococcus] gauvreauii group	0	46265	0
ASV2333	HealthyVolunteer-1	Bacteria	Firmicutes	Clostridia	Lachnospirales	Lachnospiraceae	Lachnospiraceae Family	0	46265	0
ASV2334	HealthyVolunteer-1	Bacteria	Firmicutes	Clostridia	Lachnospirales	Lachnospiraceae	Coprococcus	0	46265	0
ASV2336	HealthyVolunteer-1	Bacteria	Bacteroidota	Bacteroidia	Bacteroidales	Prevotellaceae	Prevotella	0	46265	0
ASV2337	HealthyVolunteer-1	Bacteria	Firmicutes	Clostridia	Lachnospirales	Lachnospiraceae	Lachnospiraceae Family	0	46265	0
ASV2338	HealthyVolunteer-1	Bacteria	Firmicutes	Clostridia	Clostridia UCG-014	Clostridia UCG-014 Order	Clostridia UCG-014 Order	0	46265	0
ASV2339	HealthyVolunteer-1	Bacteria	Firmicutes	Clostridia	Peptostreptococcales-Tissierellales	Anaerovoracaceae	[Eubacterium] nodatum group	0	46265	0
ASV234	HealthyVolunteer-1	Bacteria	Firmicutes	Clostridia	Peptostreptococcales-Tissierellales	Family XI	Anaerococcus	0	46265	0
ASV2341	HealthyVolunteer-1	Bacteria	Firmicutes	Clostridia	Clostridia vadinBB60 group	Clostridia vadinBB60 group Order	Clostridia vadinBB60 group Order	0	46265	0
ASV2342	HealthyVolunteer-1	Bacteria	Firmicutes	Clostridia	Oscillospirales	Hungateiclostridiaceae	Fastidiosipila	0	46265	0
ASV2343	HealthyVolunteer-1	Bacteria	Firmicutes	Clostridia	Oscillospirales	UCG-010	UCG-010 Family	0	46265	0
ASV2344	HealthyVolunteer-1	Bacteria	Firmicutes	Clostridia	Oscillospirales	Ruminococcaceae	UBA1819	0	46265	0
ASV2345	HealthyVolunteer-1	Bacteria	Firmicutes	Clostridia	Clostridia vadinBB60 group	Clostridia vadinBB60 group Order	Clostridia vadinBB60 group Order	0	46265	0
ASV2346	HealthyVolunteer-1	Bacteria	Firmicutes	Clostridia	Christensenellales	Christensenellaceae	Christensenellaceae Family	0	46265	0
ASV2347	HealthyVolunteer-1	Bacteria	Firmicutes	Clostridia	Lachnospirales	Lachnospiraceae	Eisenbergiella	0	46265	0
ASV2348	HealthyVolunteer-1	Bacteria	Firmicutes	Clostridia	Oscillospirales	Ruminococcaceae	Ruminococcaceae Family	0	46265	0
ASV2349	HealthyVolunteer-1	Bacteria	Bacteroidota	Bacteroidia	Bacteroidales	Prevotellaceae	Prevotella	0	46265	0
ASV235	HealthyVolunteer-1	Bacteria	Fusobacteriota	Fusobacteriia	Fusobacteriales	Fusobacteriaceae	Fusobacterium	0	46265	0
ASV2350	HealthyVolunteer-1	Bacteria	Firmicutes	Clostridia	Peptostreptococcales-Tissierellales	Anaerovoracaceae	Mogibacterium	0	46265	0
ASV2351	HealthyVolunteer-1	Bacteria	Firmicutes	Clostridia	Oscillospirales	Ruminococcaceae	Incertae Sedis	0	46265	0
ASV2352	HealthyVolunteer-1	Bacteria	Firmicutes	Clostridia	Oscillospirales	UCG-010	UCG-010 Family	0	46265	0
ASV2353	HealthyVolunteer-1	Bacteria	Bacteroidota	Bacteroidia	Bacteroidales	Prevotellaceae	Prevotellaceae Family	0	46265	0
ASV2354	HealthyVolunteer-1	Bacteria	Firmicutes	Clostridia	Oscillospirales	Butyricicoccaceae	UCG-009	0	46265	0
ASV2355	HealthyVolunteer-1	Bacteria	Firmicutes	Bacilli	Staphylococcales	Staphylococcaceae	Staphylococcus	0	46265	0
ASV2356	HealthyVolunteer-1	Bacteria	Firmicutes	Clostridia	Lachnospirales	Lachnospiraceae	Lachnospiraceae Family	0	46265	0
ASV2357	HealthyVolunteer-1	Bacteria	Firmicutes	Clostridia	Oscillospirales	Oscillospiraceae	Oscillospiraceae Family	0	46265	0
ASV2358	HealthyVolunteer-1	Bacteria	Bacteroidota	Bacteroidia	Bacteroidales	Bacteroidaceae	Bacteroides	0	46265	0
ASV2359	HealthyVolunteer-1	Bacteria	Actinobacteriota	Coriobacteriia	Coriobacteriales	Atopobiaceae	Coriobacteriaceae UCG-003	0	46265	0
ASV236	HealthyVolunteer-1	Bacteria	Bacteroidota	Bacteroidia	Bacteroidales	Bacteroidaceae	Bacteroides	0	46265	0
ASV2360	HealthyVolunteer-1	Bacteria	Bacteroidota	Bacteroidia	Bacteroidales	Bacteroidaceae	Bacteroides	0	46265	0
ASV2361	HealthyVolunteer-1	Bacteria	Firmicutes	Clostridia	Clostridia Class	Clostridia Class	Clostridia Class	0	46265	0
ASV2362	HealthyVolunteer-1	Bacteria	Firmicutes	Clostridia	Peptostreptococcales-Tissierellales	Anaerovoracaceae	Family XIII AD3011 group	0	46265	0
ASV2363	HealthyVolunteer-1	Bacteria	Actinobacteriota	Coriobacteriia	Coriobacteriales	Eggerthellaceae	Eggerthellaceae Family	0	46265	0
ASV2364	HealthyVolunteer-1	Bacteria	Firmicutes	Clostridia	Oscillospirales	Oscillospiraceae	UCG-005	0	46265	0
ASV2365	HealthyVolunteer-1	Bacteria	Firmicutes	Clostridia	Lachnospirales	Lachnospiraceae	Shuttleworthia	0	46265	0
ASV2366	HealthyVolunteer-1	Bacteria	Proteobacteria	Gammaproteobacteria	Enterobacterales	Aeromonadaceae	Aeromonas	0	46265	0
ASV2367	HealthyVolunteer-1	Bacteria	Bacteroidota	Bacteroidia	Bacteroidales	Prevotellaceae	Prevotella	0	46265	0
ASV2368	HealthyVolunteer-1	Bacteria	Bacteroidota	Bacteroidia	Bacteroidales	Bacteroidales Order	Bacteroidales Order	0	46265	0
ASV2369	HealthyVolunteer-1	Bacteria	Firmicutes	Clostridia	Oscillospirales	Oscillospirales Order	Oscillospirales Order	0	46265	0
ASV237	HealthyVolunteer-1	Bacteria	Firmicutes	Clostridia	Clostridia vadinBB60 group	Clostridia vadinBB60 group Order	Clostridia vadinBB60 group Order	0	46265	0
ASV2370	HealthyVolunteer-1	Bacteria	Firmicutes	Clostridia	Clostridia vadinBB60 group	Clostridia vadinBB60 group Order	Clostridia vadinBB60 group Order	0	46265	0
ASV2371	HealthyVolunteer-1	Bacteria	Firmicutes	Clostridia	Lachnospirales	Lachnospiraceae	Lachnospiraceae Family	0	46265	0
ASV2372	HealthyVolunteer-1	Bacteria	Firmicutes	Clostridia	Oscillospirales	Ethanoligenenaceae	Acetanaerobacterium	0	46265	0
ASV2373	HealthyVolunteer-1	Bacteria	Firmicutes	Clostridia	Peptostreptococcales-Tissierellales	Family XI	Anaerococcus	0	46265	0
ASV2374	HealthyVolunteer-1	Bacteria	Verrucomicrobiota	Verrucomicrobiae	Opitutales	Puniceicoccaceae	Puniceicoccaceae Family	0	46265	0
ASV2375	HealthyVolunteer-1	Bacteria	Firmicutes	Clostridia	Christensenellales	Christensenellaceae	Christensenellaceae R-7 group	0	46265	0
ASV2376	HealthyVolunteer-1	Bacteria	Firmicutes	Firmicutes Phylum	Firmicutes Phylum	Firmicutes Phylum	Firmicutes Phylum	0	46265	0
ASV2377	HealthyVolunteer-1	Bacteria	Firmicutes	Clostridia	Oscillospirales	[Eubacterium] coprostanoligenes group	[Eubacterium] coprostanoligenes group Family	0	46265	0
ASV2378	HealthyVolunteer-1	Bacteria	Bacteroidota	Bacteroidia	Bacteroidales	Bacteroidaceae	Bacteroides	0	46265	0
ASV2379	HealthyVolunteer-1	Bacteria	Firmicutes	Clostridia	Oscillospirales	Oscillospiraceae	Oscillibacter	0	46265	0
ASV2381	HealthyVolunteer-1	Bacteria	Firmicutes	Clostridia	Clostridia Class	Clostridia Class	Clostridia Class	0	46265	0
ASV2382	HealthyVolunteer-1	Bacteria	Firmicutes	Clostridia	Peptostreptococcales-Tissierellales	Anaerovoracaceae	Mogibacterium	0	46265	0
ASV2383	HealthyVolunteer-1	Bacteria	Actinobacteriota	Coriobacteriia	Coriobacteriales	Eggerthellaceae	Denitrobacterium	0	46265	0
ASV2384	HealthyVolunteer-1	Bacteria	Firmicutes	Clostridia	Peptostreptococcales-Tissierellales	Anaerovoracaceae	Family XIII AD3011 group	0	46265	0
ASV2385	HealthyVolunteer-1	Bacteria	Bacteroidota	Bacteroidia	Bacteroidales	Prevotellaceae	Prevotella_7	0	46265	0
ASV2386	HealthyVolunteer-1	Bacteria	Firmicutes	Clostridia	Oscillospirales	Oscillospiraceae	UCG-005	0	46265	0
ASV2387	HealthyVolunteer-1	Bacteria	Firmicutes	Clostridia	Peptostreptococcales-Tissierellales	Anaerovoracaceae	Family XIII AD3011 group	0	46265	0
ASV2388	HealthyVolunteer-1	Bacteria	Bacteroidota	Bacteroidia	Bacteroidales	Marinifilaceae	Sanguibacteroides	0	46265	0
ASV2389	HealthyVolunteer-1	Bacteria	Firmicutes	Clostridia	Lachnospirales	Lachnospiraceae	Blautia	0	46265	0
ASV239	HealthyVolunteer-1	Bacteria	Firmicutes	Bacilli	Lactobacillales	Streptococcaceae	Streptococcus	0	46265	0
ASV2390	HealthyVolunteer-1	Bacteria	Firmicutes	Clostridia	Peptostreptococcales-Tissierellales	Anaerovoracaceae	Family XIII UCG-001	0	46265	0
ASV2391	HealthyVolunteer-1	Bacteria	Firmicutes	Clostridia	Peptostreptococcales-Tissierellales	Family XI	Anaerococcus	0	46265	0
ASV2392	HealthyVolunteer-1	Bacteria	Actinobacteriota	Coriobacteriia	Coriobacteriales	Coriobacteriales Incertae Sedis	Coriobacteriales Incertae Sedis Family	0	46265	0
ASV2393	HealthyVolunteer-1	Bacteria	Firmicutes	Clostridia	Oscillospirales	Butyricicoccaceae	Butyricicoccus	0	46265	0
ASV2394	HealthyVolunteer-1	Bacteria	Firmicutes	Bacilli	RF39	RF39 Order	RF39 Order	0	46265	0
ASV2395	HealthyVolunteer-1	Bacteria	Firmicutes	Clostridia	Oscillospirales	Ruminococcaceae	Ruminococcaceae Family	0	46265	0
ASV2396	HealthyVolunteer-1	Bacteria	Firmicutes	Clostridia	Oscillospirales	Ruminococcaceae	Ruminococcaceae Family	0	46265	0
ASV2397	HealthyVolunteer-1	Bacteria	Firmicutes	Clostridia	Oscillospirales	[Eubacterium] coprostanoligenes group	[Eubacterium] coprostanoligenes group Family	0	46265	0
ASV2398	HealthyVolunteer-1	Bacteria	Actinobacteriota	Actinobacteria	Micrococcales	Micrococcaceae	Rothia	0	46265	0
ASV2399	HealthyVolunteer-1	Bacteria	Firmicutes	Clostridia	Oscillospirales	Oscillospiraceae	UCG-007	0	46265	0
ASV240	HealthyVolunteer-1	Bacteria	Bacteroidota	Bacteroidia	Bacteroidales	Prevotellaceae	Prevotellaceae NK3B31 group	0	46265	0
ASV2400	HealthyVolunteer-1	Archaea	Thermoplasmatota	Thermoplasmata	Methanomassiliicoccales	Methanomethylophilaceae	Methanomethylophilaceae Family	0	46265	0
ASV2401	HealthyVolunteer-1	Bacteria	Firmicutes	Clostridia	Oscillospirales	Ruminococcaceae	Anaerotruncus	0	46265	0
ASV2402	HealthyVolunteer-1	Bacteria	Firmicutes	Clostridia	Oscillospirales	Oscillospirales Order	Oscillospirales Order	0	46265	0
ASV2403	HealthyVolunteer-1	Bacteria	Firmicutes	Clostridia	Oscillospirales	UCG-010	UCG-010 Family	0	46265	0
ASV2404	HealthyVolunteer-1	Bacteria	Firmicutes	Clostridia	Clostridia UCG-014	Clostridia UCG-014 Order	Clostridia UCG-014 Order	0	46265	0
ASV2405	HealthyVolunteer-1	Bacteria	Firmicutes	Clostridia	Lachnospirales	Lachnospiraceae	Lachnospiraceae Family	0	46265	0
ASV2406	HealthyVolunteer-1	Bacteria	Firmicutes	Clostridia	Oscillospirales	Oscillospiraceae	Oscillospiraceae Family	0	46265	0
ASV2407	HealthyVolunteer-1	Bacteria	Bacteroidota	Bacteroidia	Bacteroidales	Rikenellaceae	Alistipes	0	46265	0
ASV2409	HealthyVolunteer-1	Bacteria	Firmicutes	Clostridia	Oscillospirales	UCG-010	UCG-010 Family	0	46265	0
ASV241	HealthyVolunteer-1	Bacteria	Firmicutes	Clostridia	Lachnospirales	Lachnospiraceae	Coprococcus	0	46265	0
ASV2411	HealthyVolunteer-1	Bacteria	Firmicutes	Clostridia	Oscillospirales	Ruminococcaceae	Ruminococcaceae Family	0	46265	0
ASV2412	HealthyVolunteer-1	Bacteria	Firmicutes	Clostridia	Oscillospirales	Oscillospiraceae	Oscillospiraceae Family	0	46265	0
ASV2413	HealthyVolunteer-1	Bacteria	Firmicutes	Clostridia	Lachnospirales	Lachnospiraceae	Lachnospiraceae Family	0	46265	0
ASV2414	HealthyVolunteer-1	Bacteria	Firmicutes	Clostridia	Lachnospirales	Lachnospiraceae	Lachnoclostridium	0	46265	0
ASV2415	HealthyVolunteer-1	Bacteria	Actinobacteriota	Actinobacteria	Corynebacteriales	Corynebacteriaceae	Corynebacterium	0	46265	0
ASV2416	HealthyVolunteer-1	Bacteria	Actinobacteriota	Coriobacteriia	Coriobacteriales	Eggerthellaceae	Gordonibacter	0	46265	0
ASV2417	HealthyVolunteer-1	Bacteria	Firmicutes	Clostridia	Oscillospirales	Oscillospiraceae	NK4A214 group	0	46265	0
ASV2418	HealthyVolunteer-1	Bacteria	Firmicutes	Bacilli	Lactobacillales	Lactobacillaceae	Ligilactobacillus	0	46265	0
ASV2419	HealthyVolunteer-1	Bacteria	Firmicutes	Clostridia	Eubacteriales	Anaerofustaceae	Anaerofustis	0	46265	0
ASV2420	HealthyVolunteer-1	Bacteria	Firmicutes	Clostridia	Clostridia vadinBB60 group	Clostridia vadinBB60 group Order	Clostridia vadinBB60 group Order	0	46265	0
ASV2421	HealthyVolunteer-1	Bacteria	Actinobacteriota	Actinobacteria	Micrococcales	Micrococcaceae	Rothia	0	46265	0
ASV2422	HealthyVolunteer-1	Bacteria	Firmicutes	Clostridia	Peptostreptococcales-Tissierellales	Family XI	Anaerococcus	0	46265	0
ASV2423	HealthyVolunteer-1	Bacteria	Firmicutes	Clostridia	Lachnospirales	Lachnospiraceae	Lachnospiraceae UCG-010	0	46265	0
ASV2424	HealthyVolunteer-1	Bacteria	Actinobacteriota	Actinobacteria	Micrococcales	Micrococcaceae	Rothia	0	46265	0
ASV2425	HealthyVolunteer-1	Bacteria	Actinobacteriota	Actinobacteria	Actinomycetales	Actinomycetaceae	Actinomycetaceae Family	0	46265	0
ASV2426	HealthyVolunteer-1	Bacteria	Firmicutes	Clostridia	Clostridiales	Clostridiaceae	Clostridium sensu stricto 2	0	46265	0
ASV2427	HealthyVolunteer-1	Bacteria	Firmicutes	Bacilli	RF39	RF39 Order	RF39 Order	0	46265	0
ASV2428	HealthyVolunteer-1	Bacteria	Firmicutes	Clostridia	Oscillospirales	Ruminococcaceae	[Eubacterium] siraeum group	0	46265	0
ASV2429	HealthyVolunteer-1	Bacteria	Fusobacteriota	Fusobacteriia	Fusobacteriales	Fusobacteriaceae	Fusobacterium	0	46265	0
ASV243	HealthyVolunteer-1	Bacteria	Proteobacteria	Gammaproteobacteria	Enterobacterales	Enterobacteriaceae	Escherichia-Shigella	0	46265	0
ASV2430	HealthyVolunteer-1	Bacteria	Firmicutes	Clostridia	Christensenellales	Christensenellaceae	Christensenellaceae R-7 group	0	46265	0
ASV2431	HealthyVolunteer-1	Bacteria	Firmicutes	Clostridia	Lachnospirales	Lachnospiraceae	Lachnospiraceae Family	0	46265	0
ASV2432	HealthyVolunteer-1	Bacteria	Firmicutes	Clostridia	Oscillospirales	Oscillospiraceae	UCG-005	0	46265	0
ASV2433	HealthyVolunteer-1	Bacteria	Proteobacteria	Gammaproteobacteria	Pseudomonadales	Pseudomonadaceae	Pseudomonas	0	46265	0
ASV2434	HealthyVolunteer-1	Bacteria	Bacteroidota	Bacteroidia	Bacteroidales	Marinifilaceae	Butyricimonas	0	46265	0
ASV2435	HealthyVolunteer-1	Bacteria	Bacteroidota	Bacteroidia	Bacteroidales	Bacteroidaceae	Bacteroides	0	46265	0
ASV2436	HealthyVolunteer-1	Bacteria	Bacteroidota	Bacteroidia	Bacteroidales	Prevotellaceae	Prevotella_7	0	46265	0
ASV2437	HealthyVolunteer-1	Bacteria	Firmicutes	Clostridia	Oscillospirales	Oscillospiraceae	NK4A214 group	0	46265	0
ASV2438	HealthyVolunteer-1	Bacteria	Firmicutes	Clostridia	Peptococcales	Peptococcaceae	Peptococcaceae Family	0	46265	0
ASV2439	HealthyVolunteer-1	Bacteria	Bacteroidota	Bacteroidia	Bacteroidales	Prevotellaceae	Prevotella	0	46265	0
ASV244	HealthyVolunteer-1	Bacteria	Bacteroidota	Bacteroidia	Bacteroidales	Porphyromonadaceae	Porphyromonas	0	46265	0
ASV2440	HealthyVolunteer-1	Bacteria	Firmicutes	Clostridia	Clostridia vadinBB60 group	Clostridia vadinBB60 group Order	Clostridia vadinBB60 group Order	0	46265	0
ASV2441	HealthyVolunteer-1	Bacteria	Firmicutes	Clostridia	Lachnospirales	Lachnospiraceae	Shuttleworthia	0	46265	0
ASV2442	HealthyVolunteer-1	Bacteria	Firmicutes	Bacilli	Lactobacillales	Streptococcaceae	Streptococcus	0	46265	0
ASV2443	HealthyVolunteer-1	Bacteria	Firmicutes	Clostridia	Lachnospirales	Defluviitaleaceae	Defluviitaleaceae UCG-011	0	46265	0
ASV2444	HealthyVolunteer-1	Bacteria	Firmicutes	Clostridia	Clostridia vadinBB60 group	Clostridia vadinBB60 group Order	Clostridia vadinBB60 group Order	0	46265	0
ASV2445	HealthyVolunteer-1	Bacteria	Firmicutes	Clostridia	Monoglobales	Monoglobaceae	Monoglobus	0	46265	0
ASV2446	HealthyVolunteer-1	Bacteria	Firmicutes	Clostridia	Oscillospirales	Ruminococcaceae	Incertae Sedis	0	46265	0
ASV2447	HealthyVolunteer-1	Bacteria	Firmicutes	Clostridia	Lachnospirales	Lachnospiraceae	Marvinbryantia	0	46265	0
ASV2448	HealthyVolunteer-1	Bacteria	Firmicutes	Clostridia	Lachnospirales	Lachnospiraceae	Shuttleworthia	0	46265	0
ASV2449	HealthyVolunteer-1	Bacteria	Firmicutes	Clostridia	Lachnospirales	Lachnospiraceae	Lachnospiraceae Family	0	46265	0
ASV245	HealthyVolunteer-1	Bacteria	Firmicutes	Clostridia	Lachnospirales	Lachnospiraceae	Lachnospiraceae ND3007 group	0	46265	0
ASV2450	HealthyVolunteer-1	Bacteria	Firmicutes	Clostridia	Oscillospirales	[Eubacterium] coprostanoligenes group	[Eubacterium] coprostanoligenes group Family	0	46265	0
ASV2451	HealthyVolunteer-1	Bacteria	Firmicutes	Clostridia	Oscillospirales	Oscillospiraceae	Flavonifractor	0	46265	0
ASV2452	HealthyVolunteer-1	Bacteria	Firmicutes	Clostridia	Lachnospirales	Lachnospiraceae	GCA-900066575	0	46265	0
ASV2453	HealthyVolunteer-1	Bacteria	Firmicutes	Clostridia	Christensenellales	Christensenellaceae	Christensenellaceae R-7 group	0	46265	0
ASV2454	HealthyVolunteer-1	Bacteria	Bacteroidota	Bacteroidia	Bacteroidales	Muribaculaceae	Muribaculaceae Family	0	46265	0
ASV2455	HealthyVolunteer-1	Bacteria	Firmicutes	Bacilli	Erysipelotrichales	Erysipelotrichaceae	Bulleidia	0	46265	0
ASV2456	HealthyVolunteer-1	Bacteria	Firmicutes	Clostridia	Oscillospirales	Oscillospiraceae	Oscillibacter	0	46265	0
ASV2458	HealthyVolunteer-1	Bacteria	Firmicutes	Clostridia	Lachnospirales	Lachnospiraceae	Oribacterium	0	46265	0
ASV2459	HealthyVolunteer-1	Bacteria	Firmicutes	Clostridia	Lachnospirales	Lachnospiraceae	GCA-900066575	0	46265	0
ASV246	HealthyVolunteer-1	Bacteria	Firmicutes	Bacilli	Lactobacillales	Streptococcaceae	Streptococcus	0	46265	0
ASV2460	HealthyVolunteer-1	Bacteria	Firmicutes	Clostridia	Christensenellales	Christensenellaceae	Christensenellaceae R-7 group	0	46265	0
ASV2461	HealthyVolunteer-1	Bacteria	Firmicutes	Clostridia	Monoglobales	Monoglobaceae	Monoglobus	0	46265	0
ASV2462	HealthyVolunteer-1	Bacteria	Firmicutes	Clostridia	Christensenellales	Christensenellaceae	Catabacter	0	46265	0
ASV2463	HealthyVolunteer-1	Bacteria	Firmicutes	Clostridia	Lachnospirales	Lachnospiraceae	Lachnospiraceae Family	0	46265	0
ASV2466	HealthyVolunteer-1	Bacteria	Firmicutes	Clostridia	Peptostreptococcales-Tissierellales	Anaerovoracaceae	Anaerovoracaceae Family	0	46265	0
ASV2467	HealthyVolunteer-1	Bacteria	Firmicutes	Clostridia	Lachnospirales	Lachnospiraceae	Lachnospiraceae Family	0	46265	0
ASV2468	HealthyVolunteer-1	Bacteria	Firmicutes	Clostridia	Lachnospirales	Lachnospiraceae	Lachnospiraceae UCG-004	0	46265	0
ASV2469	HealthyVolunteer-1	Bacteria	Firmicutes	Clostridia	Lachnospirales	Lachnospiraceae	Anaerostipes	0	46265	0
ASV2470	HealthyVolunteer-1	Bacteria	Firmicutes	Clostridia	Oscillospirales	Ruminococcaceae	Subdoligranulum	0	46265	0
ASV2471	HealthyVolunteer-1	Bacteria	Firmicutes	Clostridia	Oscillospirales	Ruminococcaceae	Ruminococcaceae Family	0	46265	0
ASV2472	HealthyVolunteer-1	Bacteria	Firmicutes	Clostridia	Oscillospirales	Ruminococcaceae	Faecalibacterium	0	46265	0
ASV2473	HealthyVolunteer-1	Bacteria	Firmicutes	Clostridia	Lachnospirales	Lachnospiraceae	Lachnospiraceae UCG-003	0	46265	0
ASV2474	HealthyVolunteer-1	Bacteria	Bacteroidota	Bacteroidia	Bacteroidales	Bacteroidaceae	Bacteroides	0	46265	0
ASV2475	HealthyVolunteer-1	Bacteria	Firmicutes	Clostridia	Christensenellales	Christensenellaceae	Christensenellaceae Family	0	46265	0
ASV2476	HealthyVolunteer-1	Bacteria	Firmicutes	Clostridia	Lachnospirales	Lachnospiraceae	Lachnospiraceae UCG-010	0	46265	0
ASV2477	HealthyVolunteer-1	Bacteria	Firmicutes	Clostridia	Oscillospirales	UCG-010	UCG-010 Family	0	46265	0
ASV2478	HealthyVolunteer-1	Bacteria	Firmicutes	Clostridia	Lachnospirales	Lachnospiraceae	[Ruminococcus] torques group	0	46265	0
ASV2479	HealthyVolunteer-1	Bacteria	Firmicutes	Clostridia	Lachnospirales	Lachnospiraceae	Lachnospiraceae UCG-008	0	46265	0
ASV248	HealthyVolunteer-1	Bacteria	Fusobacteriota	Fusobacteriia	Fusobacteriales	Fusobacteriaceae	Cetobacterium	0	46265	0
ASV2480	HealthyVolunteer-1	Bacteria	Firmicutes	Clostridia	Lachnospirales	Lachnospiraceae	Lachnospiraceae Family	0	46265	0
ASV2481	HealthyVolunteer-1	Bacteria	Firmicutes	Clostridia	Oscillospirales	UCG-010	UCG-010 Family	0	46265	0
ASV2482	HealthyVolunteer-1	Bacteria	Firmicutes	Clostridia	Oscillospirales	Ruminococcaceae	Ruminococcus	0	46265	0
ASV2483	HealthyVolunteer-1	Bacteria	Proteobacteria	Gammaproteobacteria	Enterobacterales	Pasteurellaceae	Aggregatibacter	0	46265	0
ASV2484	HealthyVolunteer-1	Bacteria	Firmicutes	Clostridia	Lachnospirales	Lachnospiraceae	GCA-900066575	0	46265	0
ASV2485	HealthyVolunteer-1	Bacteria	Firmicutes	Clostridia	Oscillospirales	Oscillospiraceae	NK4A214 group	0	46265	0
ASV2486	HealthyVolunteer-1	Bacteria	Firmicutes	Clostridia	Monoglobales	Monoglobaceae	Monoglobus	0	46265	0
ASV2487	HealthyVolunteer-1	Bacteria	Firmicutes	Clostridia	Clostridiales	Clostridiaceae	Clostridium sensu stricto 1	0	46265	0
ASV2488	HealthyVolunteer-1	Bacteria	Firmicutes	Clostridia	Oscillospirales	Ruminococcaceae	Ruminococcaceae Family	0	46265	0
ASV2489	HealthyVolunteer-1	Bacteria	Fusobacteriota	Fusobacteriia	Fusobacteriales	Fusobacteriaceae	Fusobacterium	0	46265	0
ASV2490	HealthyVolunteer-1	Bacteria	Firmicutes	Bacilli	Lactobacillales	Aerococcaceae	Aerococcus	0	46265	0
ASV2491	HealthyVolunteer-1	Bacteria	Actinobacteriota	Coriobacteriia	Coriobacteriales	Eggerthellaceae	Paraeggerthella	0	46265	0
ASV2492	HealthyVolunteer-1	Bacteria	Firmicutes	Clostridia	Oscillospirales	Oscillospirales Order	Oscillospirales Order	0	46265	0
ASV2493	HealthyVolunteer-1	Bacteria	Firmicutes	Clostridia	Oscillospirales	Ruminococcaceae	Ruminococcaceae Family	0	46265	0
ASV2494	HealthyVolunteer-1	Bacteria	Firmicutes	Bacilli	RF39	RF39 Order	RF39 Order	0	46265	0
ASV2495	HealthyVolunteer-1	Bacteria	Actinobacteriota	Actinobacteria	Corynebacteriales	Corynebacteriaceae	Corynebacterium	0	46265	0
ASV2496	HealthyVolunteer-1	Bacteria	Firmicutes	Clostridia	Oscillospirales	Hungateiclostridiaceae	Fastidiosipila	0	46265	0
ASV2497	HealthyVolunteer-1	Bacteria	Firmicutes	Clostridia	Oscillospirales	Oscillospiraceae	UCG-005	0	46265	0
ASV2498	HealthyVolunteer-1	Bacteria	Firmicutes	Clostridia	Lachnospirales	Lachnospiraceae	Anaerostipes	0	46265	0
ASV25	HealthyVolunteer-1	Bacteria	Firmicutes	Clostridia	Clostridia vadinBB60 group	Clostridia vadinBB60 group Order	Clostridia vadinBB60 group Order	0	46265	0
ASV250	HealthyVolunteer-1	Bacteria	Bacteroidota	Bacteroidia	Bacteroidales	Rikenellaceae	Alistipes	0	46265	0
ASV2502	HealthyVolunteer-1	Bacteria	Firmicutes	Clostridia	Oscillospirales	Butyricicoccaceae	UCG-009	0	46265	0
ASV2503	HealthyVolunteer-1	Bacteria	Firmicutes	Clostridia	Lachnospirales	Lachnospiraceae	[Eubacterium] ventriosum group	0	46265	0
ASV2504	HealthyVolunteer-1	Bacteria	Firmicutes	Clostridia	Lachnospirales	Lachnospiraceae	Lachnospiraceae Family	0	46265	0
ASV2505	HealthyVolunteer-1	Bacteria	Actinobacteriota	Coriobacteriia	Coriobacteriales	Atopobiaceae	Olsenella	0	46265	0
ASV2506	HealthyVolunteer-1	Bacteria	Actinobacteriota	Coriobacteriia	Coriobacteriales	Eggerthellaceae	Gordonibacter	0	46265	0
ASV2507	HealthyVolunteer-1	Bacteria	Firmicutes	Clostridia	Lachnospirales	Lachnospiraceae	Lachnospiraceae Family	0	46265	0
ASV2508	HealthyVolunteer-1	Bacteria	Bacteroidota	Bacteroidia	Bacteroidales	Prevotellaceae	Prevotella_7	0	46265	0
ASV2509	HealthyVolunteer-1	Bacteria	Firmicutes	Clostridia	Lachnospirales	Lachnospiraceae	[Ruminococcus] torques group	0	46265	0
ASV251	HealthyVolunteer-1	Bacteria	Firmicutes	Clostridia	Peptostreptococcales-Tissierellales	Family XI	Anaerococcus	0	46265	0
ASV2510	HealthyVolunteer-1	Bacteria	Actinobacteriota	Coriobacteriia	Coriobacteriales	Atopobiaceae	Atopobium	0	46265	0
ASV2511	HealthyVolunteer-1	Bacteria	Firmicutes	Clostridia	Oscillospirales	Ruminococcaceae	Caproiciproducens	0	46265	0
ASV2512	HealthyVolunteer-1	Bacteria	Firmicutes	Firmicutes Phylum	Firmicutes Phylum	Firmicutes Phylum	Firmicutes Phylum	0	46265	0
ASV2513	HealthyVolunteer-1	Bacteria	Firmicutes	Clostridia	Oscillospirales	Oscillospiraceae	UCG-007	0	46265	0
ASV2514	HealthyVolunteer-1	Bacteria	Actinobacteriota	Actinobacteria	Corynebacteriales	Corynebacteriaceae	Corynebacterium	0	46265	0
ASV2515	HealthyVolunteer-1	Bacteria	Bacteroidota	Bacteroidia	Bacteroidales	Prevotellaceae	Prevotella	0	46265	0
ASV2516	HealthyVolunteer-1	Bacteria	Firmicutes	Clostridia	Lachnospirales	Defluviitaleaceae	Defluviitaleaceae UCG-011	0	46265	0
ASV2517	HealthyVolunteer-1	Bacteria	Firmicutes	Clostridia	Lachnospirales	Lachnospiraceae	Lactonifactor	0	46265	0
ASV2518	HealthyVolunteer-1	Bacteria	Firmicutes	Clostridia	Lachnospirales	Lachnospiraceae	Lachnospiraceae FE2018 group	0	46265	0
ASV2519	HealthyVolunteer-1	Bacteria	Firmicutes	Clostridia	Oscillospirales	Ruminococcaceae	Ruminococcus	0	46265	0
ASV252	HealthyVolunteer-1	Bacteria	Firmicutes	Clostridia	Peptococcales	Peptococcaceae	Peptococcus	0	46265	0
ASV2520	HealthyVolunteer-1	Bacteria	Proteobacteria	Gammaproteobacteria	Burkholderiales	Neisseriaceae	Neisseria	0	46265	0
ASV2521	HealthyVolunteer-1	Bacteria	Firmicutes	Clostridia	Oscillospirales	Oscillospiraceae	Oscillospira	0	46265	0
ASV2522	HealthyVolunteer-1	Bacteria	Firmicutes	Clostridia	Lachnospirales	Lachnospiraceae	Lachnospiraceae UCG-010	0	46265	0
ASV2523	HealthyVolunteer-1	Bacteria	Firmicutes	Clostridia	Oscillospirales	Ruminococcaceae	Incertae Sedis	0	46265	0
ASV2524	HealthyVolunteer-1	Bacteria	Firmicutes	Clostridia	Oscillospirales	Oscillospiraceae	Oscillospiraceae Family	0	46265	0
ASV2525	HealthyVolunteer-1	Bacteria	Firmicutes	Clostridia	Lachnospirales	Lachnospiraceae	Eisenbergiella	0	46265	0
ASV2526	HealthyVolunteer-1	Bacteria	Firmicutes	Clostridia	Oscillospirales	Ruminococcaceae	Fournierella	0	46265	0
ASV2527	HealthyVolunteer-1	Bacteria	Firmicutes	Clostridia	Oscillospirales	Ruminococcaceae	Paludicola	0	46265	0
ASV2528	HealthyVolunteer-1	Bacteria	Proteobacteria	Gammaproteobacteria	Enterobacterales	Enterobacterales Order	Enterobacterales Order	0	46265	0
ASV2529	HealthyVolunteer-1	Bacteria	Firmicutes	Clostridia	Oscillospirales	Ruminococcaceae	Incertae Sedis	0	46265	0
ASV253	HealthyVolunteer-1	Bacteria	Bacteroidota	Bacteroidia	Bacteroidales	Bacteroidaceae	Bacteroides	0	46265	0
ASV2530	HealthyVolunteer-1	Bacteria	Firmicutes	Clostridia	Oscillospirales	[Eubacterium] coprostanoligenes group	[Eubacterium] coprostanoligenes group Family	0	46265	0
ASV2531	HealthyVolunteer-1	Bacteria	Firmicutes	Clostridia	Lachnospirales	Lachnospiraceae	[Ruminococcus] torques group	0	46265	0
ASV2532	HealthyVolunteer-1	Bacteria	Firmicutes	Clostridia	Peptostreptococcales-Tissierellales	Family XI	Helcococcus	0	46265	0
ASV2533	HealthyVolunteer-1	Bacteria	Firmicutes	Clostridia	Oscillospirales	Hungateiclostridiaceae	Fastidiosipila	0	46265	0
ASV2534	HealthyVolunteer-1	Bacteria	Firmicutes	Clostridia	Monoglobales	Monoglobaceae	Monoglobus	0	46265	0
ASV2535	HealthyVolunteer-1	Bacteria	Firmicutes	Clostridia	Oscillospirales	Ruminococcaceae	Anaerofilum	0	46265	0
ASV2536	HealthyVolunteer-1	Bacteria	Firmicutes	Clostridia	Christensenellales	Christensenellaceae	Christensenellaceae Family	0	46265	0
ASV2537	HealthyVolunteer-1	Bacteria	Proteobacteria	Alphaproteobacteria	Rhodospirillales	Rhodospirillales Order	Rhodospirillales Order	0	46265	0
ASV2538	HealthyVolunteer-1	Bacteria	Firmicutes	Clostridia	Clostridia vadinBB60 group	Clostridia vadinBB60 group Order	Clostridia vadinBB60 group Order	0	46265	0
ASV2539	HealthyVolunteer-1	Bacteria	Firmicutes	Clostridia	Oscillospirales	Oscillospirales Order	Oscillospirales Order	0	46265	0
ASV254	HealthyVolunteer-1	Bacteria	Actinobacteriota	Actinobacteria	Bifidobacteriales	Bifidobacteriaceae	Gardnerella	0	46265	0
ASV2540	HealthyVolunteer-1	Bacteria	Firmicutes	Clostridia	Peptostreptococcales-Tissierellales	Anaerovoracaceae	Family XIII UCG-001	0	46265	0
ASV2541	HealthyVolunteer-1	Bacteria	Firmicutes	Clostridia	Lachnospirales	Lachnospiraceae	Blautia	0	46265	0
ASV2542	HealthyVolunteer-1	Bacteria	Firmicutes	Clostridia	Peptococcales	Peptococcaceae	Peptococcaceae Family	0	46265	0
ASV2543	HealthyVolunteer-1	Bacteria	Firmicutes	Clostridia	Oscillospirales	Oscillospiraceae	Intestinimonas	0	46265	0
ASV2544	HealthyVolunteer-1	Bacteria	Firmicutes	Clostridia	Lachnospirales	Lachnospiraceae	Lachnospiraceae Family	0	46265	0
ASV2545	HealthyVolunteer-1	Bacteria	Cyanobacteria	Vampirivibrionia	Gastranaerophilales	Gastranaerophilales Order	Gastranaerophilales Order	0	46265	0
ASV2546	HealthyVolunteer-1	Bacteria	Firmicutes	Clostridia	Oscillospirales	Ruminococcaceae	Ruminococcaceae Family	0	46265	0
ASV2547	HealthyVolunteer-1	Bacteria	Firmicutes	Bacilli	Lactobacillales	Lactobacillaceae	Ligilactobacillus	0	46265	0
ASV2548	HealthyVolunteer-1	Bacteria	Firmicutes	Clostridia	Lachnospirales	Lachnospiraceae	2022-04-28	0	46265	0
ASV2549	HealthyVolunteer-1	Bacteria	Firmicutes	Clostridia	Lachnospirales	Lachnospiraceae	Lachnospiraceae Family	0	46265	0
ASV255	HealthyVolunteer-1	Bacteria	Firmicutes	Clostridia	Oscillospirales	Oscillospiraceae	UCG-005	0	46265	0
ASV2550	HealthyVolunteer-1	Bacteria	Firmicutes	Clostridia	Lachnospirales	Defluviitaleaceae	Defluviitaleaceae UCG-011	0	46265	0
ASV2551	HealthyVolunteer-1	Bacteria	Firmicutes	Clostridia	Oscillospirales	Butyricicoccaceae	UCG-009	0	46265	0
ASV2552	HealthyVolunteer-1	Bacteria	Actinobacteriota	Actinobacteria	Actinomycetales	Actinomycetaceae	Varibaculum	0	46265	0
ASV2553	HealthyVolunteer-1	Bacteria	Firmicutes	Clostridia	Oscillospirales	Oscillospiraceae	NK4A214 group	0	46265	0
ASV2554	HealthyVolunteer-1	Bacteria	Firmicutes	Clostridia	Peptostreptococcales-Tissierellales	Family XI	Helcococcus	0	46265	0
ASV2555	HealthyVolunteer-1	Bacteria	Firmicutes	Clostridia	Oscillospirales	Oscillospiraceae	Oscillospira	0	46265	0
ASV2556	HealthyVolunteer-1	Bacteria	Bacteroidota	Bacteroidia	Bacteroidales	Muribaculaceae	Muribaculaceae Family	0	46265	0
ASV2557	HealthyVolunteer-1	Bacteria	Proteobacteria	Gammaproteobacteria	Enterobacterales	Enterobacteriaceae	Aquamonas	0	46265	0
ASV2558	HealthyVolunteer-1	Bacteria	Bacteroidota	Bacteroidia	Bacteroidales	Barnesiellaceae	Coprobacter	0	46265	0
ASV2559	HealthyVolunteer-1	Bacteria	Firmicutes	Clostridia	Lachnospirales	Lachnospiraceae	Lachnospiraceae NK4A136 group	0	46265	0
ASV256	HealthyVolunteer-1	Bacteria	Actinobacteriota	Actinobacteria	Corynebacteriales	Corynebacteriaceae	Corynebacterium	0	46265	0
ASV2560	HealthyVolunteer-1	Bacteria	Firmicutes	Clostridia	Lachnospirales	Lachnospiraceae	Marvinbryantia	0	46265	0
ASV2561	HealthyVolunteer-1	Bacteria	Firmicutes	Clostridia	Lachnospirales	Lachnospiraceae	Lachnospiraceae Family	0	46265	0
ASV2562	HealthyVolunteer-1	Bacteria	Bacteroidota	Bacteroidia	Bacteroidales	Prevotellaceae	Prevotella	0	46265	0
ASV2563	HealthyVolunteer-1	Bacteria	Firmicutes	Clostridia	Oscillospirales	Oscillospiraceae	Oscillospiraceae Family	0	46265	0
ASV2564	HealthyVolunteer-1	Bacteria	Bacteroidota	Bacteroidia	Bacteroidales	Prevotellaceae	Prevotellaceae Family	0	46265	0
ASV2565	HealthyVolunteer-1	Bacteria	Firmicutes	Clostridia	Christensenellales	Christensenellaceae	Christensenellaceae Family	0	46265	0
ASV2566	HealthyVolunteer-1	Bacteria	Firmicutes	Clostridia	Oscillospirales	Oscillospiraceae	Oscillospiraceae Family	0	46265	0
ASV2567	HealthyVolunteer-1	Bacteria	Firmicutes	Clostridia	Lachnospirales	Lachnospiraceae	[Ruminococcus] torques group	0	46265	0
ASV2568	HealthyVolunteer-1	Bacteria	Firmicutes	Clostridia	Lachnospirales	Lachnospiraceae	Lachnospiraceae FCS020 group	0	46265	0
ASV2569	HealthyVolunteer-1	Bacteria	Firmicutes	Clostridia	Oscillospirales	Oscillospiraceae	Oscillospiraceae Family	0	46265	0
ASV257	HealthyVolunteer-1	Bacteria	Proteobacteria	Gammaproteobacteria	Burkholderiales	Sutterellaceae	Sutterella	0	46265	0
ASV2570	HealthyVolunteer-1	Bacteria	Firmicutes	Clostridia	Christensenellales	Christensenellaceae	Christensenellaceae R-7 group	0	46265	0
ASV2571	HealthyVolunteer-1	Bacteria	Firmicutes	Moorellia	Desulfitibacterales	Desulfitibacteraceae	Desulfitibacter	0	46265	0
ASV2572	HealthyVolunteer-1	Bacteria	Firmicutes	Clostridia	Clostridia vadinBB60 group	Clostridia vadinBB60 group Order	Clostridia vadinBB60 group Order	0	46265	0
ASV2573	HealthyVolunteer-1	Bacteria	Firmicutes	Clostridia	Lachnospirales	Lachnospiraceae	[Ruminococcus] torques group	0	46265	0
ASV2574	HealthyVolunteer-1	Bacteria	Firmicutes	Clostridia	Peptococcales	Peptococcaceae	Peptococcaceae Family	0	46265	0
ASV2575	HealthyVolunteer-1	Bacteria	Firmicutes	Clostridia	Monoglobales	Monoglobaceae	Monoglobus	0	46265	0
ASV2576	HealthyVolunteer-1	Bacteria	Firmicutes	Bacilli	Erysipelotrichales	Erysipelotrichaceae	Erysipelotrichaceae Family	0	46265	0
ASV2577	HealthyVolunteer-1	Bacteria	Firmicutes	Clostridia	Oscillospirales	Ruminococcaceae	Incertae Sedis	0	46265	0
ASV2578	HealthyVolunteer-1	Bacteria	Firmicutes	Clostridia	Christensenellales	Christensenellaceae	Christensenellaceae R-7 group	0	46265	0
ASV2579	HealthyVolunteer-1	Bacteria	Firmicutes	Clostridia	Lachnospirales	Lachnospiraceae	[Eubacterium] hallii group	0	46265	0
ASV258	HealthyVolunteer-1	Bacteria	Firmicutes	Negativicutes	Veillonellales-Selenomonadales	Selenomonadaceae	Megamonas	0	46265	0
ASV2580	HealthyVolunteer-1	Bacteria	Firmicutes	Clostridia	Monoglobales	Monoglobaceae	Monoglobus	0	46265	0
ASV2581	HealthyVolunteer-1	Bacteria	Firmicutes	Bacilli	Erysipelotrichales	Erysipelotrichaceae	Faecalitalea	0	46265	0
ASV2582	HealthyVolunteer-1	Bacteria	Bacteroidota	Bacteroidia	Bacteroidales	Prevotellaceae	Prevotella	0	46265	0
ASV2583	HealthyVolunteer-1	Bacteria	Bacteroidota	Bacteroidia	Bacteroidales	Prevotellaceae	Prevotella	0	46265	0
ASV2584	HealthyVolunteer-1	Bacteria	Firmicutes	Clostridia	Lachnospirales	Lachnospiraceae	[Eubacterium] hallii group	0	46265	0
ASV2585	HealthyVolunteer-1	Bacteria	Actinobacteriota	Coriobacteriia	Coriobacteriales	Eggerthellaceae	Slackia	0	46265	0
ASV2586	HealthyVolunteer-1	Bacteria	Firmicutes	Clostridia	Oscillospirales	[Eubacterium] coprostanoligenes group	[Eubacterium] coprostanoligenes group Family	0	46265	0
ASV2587	HealthyVolunteer-1	Bacteria	Firmicutes	Clostridia	Oscillospirales	Oscillospirales Order	Oscillospirales Order	0	46265	0
ASV2588	HealthyVolunteer-1	Bacteria	Bacteroidota	Bacteroidia	Bacteroidales	Bacteroidales Order	Bacteroidales Order	0	46265	0
ASV2589	HealthyVolunteer-1	Bacteria	Firmicutes	Bacilli	Bacillales	Bacillaceae	Anoxybacillus	0	46265	0
ASV259	HealthyVolunteer-1	Bacteria	Fusobacteriota	Fusobacteriia	Fusobacteriales	Fusobacteriaceae	Fusobacterium	0	46265	0
ASV2590	HealthyVolunteer-1	Bacteria	Bacteroidota	Bacteroidia	Bacteroidales	Prevotellaceae	Prevotella_7	0	46265	0
ASV2591	HealthyVolunteer-1	Bacteria	Firmicutes	Clostridia	Oscillospirales	Ruminococcaceae	Ruminococcaceae Family	0	46265	0
ASV2592	HealthyVolunteer-1	Bacteria	Firmicutes	Clostridia	Lachnospirales	Lachnospiraceae	GCA-900066575	0	46265	0
ASV2593	HealthyVolunteer-1	Bacteria	Firmicutes	Clostridia	Christensenellales	Christensenellaceae	Christensenellaceae Family	0	46265	0
ASV2594	HealthyVolunteer-1	Bacteria	Firmicutes	Clostridia	Lachnospirales	Lachnospiraceae	[Eubacterium] fissicatena group	0	46265	0
ASV2595	HealthyVolunteer-1	Bacteria	Firmicutes	Clostridia	Oscillospirales	Ruminococcaceae	Ruminococcaceae Family	0	46265	0
ASV2596	HealthyVolunteer-1	Bacteria	Verrucomicrobiota	Verrucomicrobiae	Opitutales	Puniceicoccaceae	Puniceicoccaceae Family	0	46265	0
ASV2597	HealthyVolunteer-1	Bacteria	Firmicutes	Clostridia	Oscillospirales	Butyricicoccaceae	UCG-009	0	46265	0
ASV2598	HealthyVolunteer-1	Bacteria	Firmicutes	Clostridia	Lachnospirales	Lachnospiraceae	Blautia	0	46265	0
ASV2599	HealthyVolunteer-1	Bacteria	Firmicutes	Clostridia	Oscillospirales	Oscillospiraceae	Oscillospiraceae Family	0	46265	0
ASV2600	HealthyVolunteer-1	Bacteria	Firmicutes	Clostridia	Lachnospirales	Lachnospiraceae	Coprococcus	0	46265	0
ASV2601	HealthyVolunteer-1	Bacteria	Firmicutes	Bacilli	Erysipelotrichales	Erysipelotrichaceae	[Clostridium] innocuum group	0	46265	0
ASV2602	HealthyVolunteer-1	Bacteria	Bacteroidota	Bacteroidia	Bacteroidales	Bacteroidaceae	Bacteroides	0	46265	0
ASV2603	HealthyVolunteer-1	Bacteria	Proteobacteria	Gammaproteobacteria	Enterobacterales	Pasteurellaceae	Conservatibacter	0	46265	0
ASV2604	HealthyVolunteer-1	Bacteria	Firmicutes	Clostridia	Oscillospirales	Oscillospiraceae	Oscillospiraceae Family	0	46265	0
ASV2605	HealthyVolunteer-1	Bacteria	Firmicutes	Clostridia	Clostridia Class	Clostridia Class	Clostridia Class	0	46265	0
ASV2606	HealthyVolunteer-1	Bacteria	Firmicutes	Clostridia	Monoglobales	Monoglobaceae	Monoglobus	0	46265	0
ASV2607	HealthyVolunteer-1	Bacteria	Firmicutes	Clostridia	Oscillospirales	UCG-010	UCG-010 Family	0	46265	0
ASV2608	HealthyVolunteer-1	Bacteria	Firmicutes	Clostridia	Lachnospirales	Lachnospiraceae	[Eubacterium] fissicatena group	0	46265	0
ASV2609	HealthyVolunteer-1	Bacteria	Firmicutes	Clostridia	Lachnospirales	Lachnospiraceae	Lachnospiraceae Family	0	46265	0
ASV261	HealthyVolunteer-1	Bacteria	Proteobacteria	Gammaproteobacteria	Burkholderiales	Sutterellaceae	Sutterella	0	46265	0
ASV2610	HealthyVolunteer-1	Bacteria	Firmicutes	Clostridia	Monoglobales	Monoglobaceae	Monoglobus	0	46265	0
ASV2611	HealthyVolunteer-1	Bacteria	Bacteroidota	Bacteroidia	Bacteroidales	Tannerellaceae	Tannerellaceae Family	0	46265	0
ASV2612	HealthyVolunteer-1	Bacteria	Proteobacteria	Gammaproteobacteria	Enterobacterales	Enterobacterales Order	Enterobacterales Order	0	46265	0
ASV2613	HealthyVolunteer-1	Bacteria	Proteobacteria	Gammaproteobacteria	Enterobacterales	Pasteurellaceae	Haemophilus	0	46265	0
ASV2614	HealthyVolunteer-1	Bacteria	Firmicutes	Negativicutes	Veillonellales-Selenomonadales	Veillonellaceae	Dialister	0	46265	0
ASV2615	HealthyVolunteer-1	Bacteria	Firmicutes	Clostridia	Christensenellales	Christensenellaceae	Christensenellaceae R-7 group	0	46265	0
ASV2616	HealthyVolunteer-1	Bacteria	Actinobacteriota	Actinobacteria	Actinomycetales	Actinomycetaceae	Mobiluncus	0	46265	0
ASV2617	HealthyVolunteer-1	Bacteria	Firmicutes	Clostridia	Lachnospirales	Lachnospiraceae	Lachnoclostridium	0	46265	0
ASV2618	HealthyVolunteer-1	Bacteria	Firmicutes	Clostridia	Christensenellales	Christensenellaceae	Christensenellaceae R-7 group	0	46265	0
ASV2619	HealthyVolunteer-1	Bacteria	Bacteroidota	Bacteroidia	Bacteroidales	Dysgonomonadaceae	Dysgonomonas	0	46265	0
ASV2622	HealthyVolunteer-1	Bacteria	Bacteroidota	Bacteroidia	Bacteroidales	Prevotellaceae	Prevotella	0	46265	0
ASV2623	HealthyVolunteer-1	Bacteria	Bacteria Kingdom	Bacteria Kingdom	Bacteria Kingdom	Bacteria Kingdom	Bacteria Kingdom	0	46265	0
ASV2624	HealthyVolunteer-1	Bacteria	Firmicutes	Clostridia	Lachnospirales	Lachnospiraceae	Lachnospiraceae Family	0	46265	0
ASV2625	HealthyVolunteer-1	Bacteria	Firmicutes	Clostridia	Peptostreptococcales-Tissierellales	Anaerovoracaceae	[Eubacterium] brachy group	0	46265	0
ASV2626	HealthyVolunteer-1	Bacteria	Firmicutes	Clostridia	Oscillospirales	Oscillospiraceae	UCG-002	0	46265	0
ASV2627	HealthyVolunteer-1	Bacteria	Firmicutes	Clostridia	Lachnospirales	Lachnospiraceae	Lachnospiraceae NK4A136 group	0	46265	0
ASV2628	HealthyVolunteer-1	Bacteria	Firmicutes	Negativicutes	Veillonellales-Selenomonadales	Veillonellaceae	Veillonellaceae Family	0	46265	0
ASV2629	HealthyVolunteer-1	Bacteria	Firmicutes	Clostridia	Peptostreptococcales-Tissierellales	Family XI	Peptoniphilus	0	46265	0
ASV2630	HealthyVolunteer-1	Bacteria	Campylobacterota	Campylobacteria	Campylobacterales	Campylobacteraceae	Campylobacter	0	46265	0
ASV2631	HealthyVolunteer-1	Bacteria	Firmicutes	Bacilli	Erysipelotrichales	Erysipelatoclostridiaceae	Eggerthia	0	46265	0
ASV2632	HealthyVolunteer-1	Bacteria	Firmicutes	Clostridia	Peptostreptococcales-Tissierellales	Family XI	Peptoniphilus	0	46265	0
ASV2633	HealthyVolunteer-1	Bacteria	Firmicutes	Negativicutes	Veillonellales-Selenomonadales	Veillonellaceae	Dialister	0	46265	0
ASV2634	HealthyVolunteer-1	Bacteria	Actinobacteriota	Actinobacteria	Corynebacteriales	Corynebacteriaceae	Corynebacteriaceae Family	0	46265	0
ASV2635	HealthyVolunteer-1	Bacteria	Bacteroidota	Bacteroidia	Bacteroidales	Prevotellaceae	Prevotella	0	46265	0
ASV2636	HealthyVolunteer-1	Bacteria	Firmicutes	Clostridia	Lachnospirales	Lachnospiraceae	[Ruminococcus] torques group	0	46265	0
ASV2637	HealthyVolunteer-1	Bacteria	Firmicutes	Clostridia	Lachnospirales	Lachnospiraceae	Eisenbergiella	0	46265	0
ASV2638	HealthyVolunteer-1	Bacteria	Firmicutes	Clostridia	Christensenellales	Christensenellaceae	Christensenella	0	46265	0
ASV2639	HealthyVolunteer-1	Bacteria	Fusobacteriota	Fusobacteriia	Fusobacteriales	Leptotrichiaceae	Leptotrichia	0	46265	0
ASV264	HealthyVolunteer-1	Bacteria	Bacteroidota	Bacteroidia	Bacteroidales	Rikenellaceae	Rikenellaceae RC9 gut group	0	46265	0
ASV2640	HealthyVolunteer-1	Bacteria	Firmicutes	Clostridia	Lachnospirales	Lachnospiraceae	Coprococcus	0	46265	0
ASV2641	HealthyVolunteer-1	Bacteria	Firmicutes	Clostridia	Oscillospirales	Oscillospiraceae	UCG-002	0	46265	0
ASV2642	HealthyVolunteer-1	Bacteria	Firmicutes	Clostridia	Oscillospirales	Oscillospiraceae	Papillibacter	0	46265	0
ASV2643	HealthyVolunteer-1	Bacteria	Firmicutes	Clostridia	Oscillospirales	Oscillospiraceae	Oscillibacter	0	46265	0
ASV2644	HealthyVolunteer-1	Bacteria	Firmicutes	Clostridia	Oscillospirales	Ruminococcaceae	Ruminococcaceae Family	0	46265	0
ASV2645	HealthyVolunteer-1	Bacteria	Desulfobacterota	Desulfovibrionia	Desulfovibrionales	Desulfovibrionaceae	Bilophila	0	46265	0
ASV2646	HealthyVolunteer-1	Bacteria	Bacteroidota	Bacteroidia	Bacteroidales	Porphyromonadaceae	Porphyromonas	0	46265	0
ASV2647	HealthyVolunteer-1	Bacteria	Firmicutes	Clostridia	Peptostreptococcales-Tissierellales	Family XI	Anaerococcus	0	46265	0
ASV2648	HealthyVolunteer-1	Bacteria	Firmicutes	Clostridia	Lachnospirales	Lachnospiraceae	Lachnoclostridium	0	46265	0
ASV2649	HealthyVolunteer-1	Bacteria	Proteobacteria	Gammaproteobacteria	Gammaproteobacteria Class	Gammaproteobacteria Class	Gammaproteobacteria Class	0	46265	0
ASV265	HealthyVolunteer-1	Bacteria	Bacteroidota	Bacteroidia	Bacteroidales	Prevotellaceae	Prevotella_7	0	46265	0
ASV2650	HealthyVolunteer-1	Bacteria	Actinobacteriota	Actinobacteria	Corynebacteriales	Corynebacteriaceae	Corynebacterium	0	46265	0
ASV2651	HealthyVolunteer-1	Bacteria	Bacteria Kingdom	Bacteria Kingdom	Bacteria Kingdom	Bacteria Kingdom	Bacteria Kingdom	0	46265	0
ASV2652	HealthyVolunteer-1	Bacteria	Bacteroidota	Bacteroidia	Bacteroidales	Prevotellaceae	Prevotella	0	46265	0
ASV2653	HealthyVolunteer-1	Bacteria	Firmicutes	Clostridia	Oscillospirales	Oscillospiraceae	Flavonifractor	0	46265	0
ASV2654	HealthyVolunteer-1	Bacteria	Firmicutes	Clostridia	Monoglobales	Monoglobaceae	Monoglobus	0	46265	0
ASV2655	HealthyVolunteer-1	Bacteria	Firmicutes	Clostridia	Oscillospirales	Oscillospiraceae	Oscillospiraceae Family	0	46265	0
ASV2656	HealthyVolunteer-1	Bacteria	Bacteroidota	Bacteroidia	Bacteroidales	Bacteroidaceae	Bacteroides	0	46265	0
ASV2657	HealthyVolunteer-1	Bacteria	Firmicutes	Clostridia	Oscillospirales	Oscillospiraceae	Oscillibacter	0	46265	0
ASV2658	HealthyVolunteer-1	Bacteria	Firmicutes	Bacilli	Erysipelotrichales	Erysipelotrichaceae	Turicibacter	0	46265	0
ASV2659	HealthyVolunteer-1	Bacteria	Firmicutes	Clostridia	Oscillospirales	Ruminococcaceae	Ruminococcaceae Family	0	46265	0
ASV266	HealthyVolunteer-1	Bacteria	Bacteroidota	Bacteroidia	Bacteroidales	Bacteroidaceae	Bacteroides	0	46265	0
ASV2660	HealthyVolunteer-1	Bacteria	Firmicutes	Clostridia	Oscillospirales	Oscillospirales Order	Oscillospirales Order	0	46265	0
ASV2661	HealthyVolunteer-1	Bacteria	Firmicutes	Clostridia	Oscillospirales	Ruminococcaceae	Ruminococcaceae Family	0	46265	0
ASV2662	HealthyVolunteer-1	Bacteria	Bacteroidota	Bacteroidia	Bacteroidales	Bacteroidaceae	Bacteroides	0	46265	0
ASV2663	HealthyVolunteer-1	Bacteria	Firmicutes	Clostridia	Oscillospirales	Oscillospiraceae	Oscillibacter	0	46265	0
ASV2664	HealthyVolunteer-1	Bacteria	Firmicutes	Clostridia	Lachnospirales	Lachnospiraceae	Lachnoclostridium	0	46265	0
ASV2665	HealthyVolunteer-1	Bacteria	Firmicutes	Clostridia	Lachnospirales	Lachnospiraceae	[Ruminococcus] torques group	0	46265	0
ASV2666	HealthyVolunteer-1	Bacteria	Proteobacteria	Gammaproteobacteria	Enterobacterales	Enterobacterales Order	Enterobacterales Order	0	46265	0
ASV2667	HealthyVolunteer-1	Bacteria	Firmicutes	Clostridia	Oscillospirales	Ruminococcaceae	Paludicola	0	46265	0
ASV2668	HealthyVolunteer-1	Bacteria	Bacteria Kingdom	Bacteria Kingdom	Bacteria Kingdom	Bacteria Kingdom	Bacteria Kingdom	0	46265	0
ASV2669	HealthyVolunteer-1	Bacteria	Firmicutes	Clostridia	Oscillospirales	Oscillospiraceae	UCG-005	0	46265	0
ASV267	HealthyVolunteer-1	Bacteria	Firmicutes	Clostridia	Peptostreptococcales-Tissierellales	Family XI	Fenollaria	0	46265	0
ASV2670	HealthyVolunteer-1	Bacteria	Proteobacteria	Gammaproteobacteria	Pseudomonadales	Pseudomonadaceae	Pseudomonas	0	46265	0
ASV2671	HealthyVolunteer-1	Bacteria	Firmicutes	Bacilli	Lactobacillales	Lactobacillaceae	Pediococcus	0	46265	0
ASV2672	HealthyVolunteer-1	Bacteria	Proteobacteria	Gammaproteobacteria	Enterobacterales	Enterobacteriaceae	Enterobacteriaceae Family	0	46265	0
ASV2673	HealthyVolunteer-1	Bacteria	Firmicutes	Clostridia	Lachnospirales	Lachnospiraceae	Lachnospiraceae UCG-001	0	46265	0
ASV2674	HealthyVolunteer-1	Bacteria	Bacteroidota	Bacteroidia	Bacteroidales	Bacteroidaceae	Bacteroides	0	46265	0
ASV2675	HealthyVolunteer-1	Bacteria	Firmicutes	Clostridia	Oscillospirales	UCG-010	UCG-010 Family	0	46265	0
ASV2676	HealthyVolunteer-1	Bacteria	Firmicutes	Clostridia	Oscillospirales	Oscillospiraceae	UCG-007	0	46265	0
ASV2677	HealthyVolunteer-1	Bacteria	Bacteroidota	Bacteroidia	Bacteroidales	Prevotellaceae	Prevotellaceae Family	0	46265	0
ASV2678	HealthyVolunteer-1	Bacteria	Firmicutes	Clostridia	Oscillospirales	Ruminococcaceae	Incertae Sedis	0	46265	0
ASV268	HealthyVolunteer-1	Bacteria	Firmicutes	Clostridia	Oscillospirales	Oscillospiraceae	UCG-003	0	46265	0
ASV2680	HealthyVolunteer-1	Bacteria	Actinobacteriota	Actinobacteria	Actinobacteria Class	Actinobacteria Class	Actinobacteria Class	0	46265	0
ASV2681	HealthyVolunteer-1	Bacteria	Firmicutes	Clostridia	Christensenellales	Christensenellaceae	Christensenellaceae Family	0	46265	0
ASV2682	HealthyVolunteer-1	Bacteria	Firmicutes	Clostridia	Oscillospirales	Hydrogenoanaerobacterium	Hydrogenoanaerobacterium Family	0	46265	0
ASV2683	HealthyVolunteer-1	Bacteria	Firmicutes	Clostridia	Lachnospirales	Lachnospiraceae	Lachnospiraceae Family	0	46265	0
ASV2684	HealthyVolunteer-1	Bacteria	Firmicutes	Clostridia	Oscillospirales	Ruminococcaceae	Fournierella	0	46265	0
ASV2685	HealthyVolunteer-1	Bacteria	Bacteroidota	Bacteroidia	Bacteroidales	Tannerellaceae	Parabacteroides	0	46265	0
ASV2686	HealthyVolunteer-1	Bacteria	Firmicutes	Clostridia	Lachnospirales	Lachnospiraceae	[Ruminococcus] gauvreauii group	0	46265	0
ASV2687	HealthyVolunteer-1	Bacteria	Firmicutes	Clostridia	Oscillospirales	Oscillospirales Order	Oscillospirales Order	0	46265	0
ASV2688	HealthyVolunteer-1	Bacteria	Actinobacteriota	Coriobacteriia	Coriobacteriales	Atopobiaceae	Atopobium	0	46265	0
ASV2689	HealthyVolunteer-1	Bacteria	Firmicutes	Clostridia	Peptostreptococcales-Tissierellales	Family XI	Helcococcus	0	46265	0
ASV269	HealthyVolunteer-1	Bacteria	Firmicutes	Clostridia	Clostridiales	Clostridiaceae	Sarcina	0	46265	0
ASV2690	HealthyVolunteer-1	Bacteria	Firmicutes	Clostridia	Peptostreptococcales-Tissierellales	Peptostreptococcales-Tissierellales Order	Peptostreptococcales-Tissierellales Order	0	46265	0
ASV2691	HealthyVolunteer-1	Bacteria	Firmicutes	Clostridia	Peptostreptococcales-Tissierellales	Peptostreptococcaceae	Peptostreptococcaceae Family	0	46265	0
ASV2692	HealthyVolunteer-1	Bacteria	Firmicutes	Clostridia	Clostridia UCG-014	Clostridia UCG-014 Order	Clostridia UCG-014 Order	0	46265	0
ASV2693	HealthyVolunteer-1	Bacteria	Firmicutes	Clostridia	Christensenellales	Christensenellaceae	Christensenellaceae R-7 group	0	46265	0
ASV2694	HealthyVolunteer-1	Bacteria	Bacteroidota	Bacteroidia	Bacteroidales	Muribaculaceae	Muribaculaceae Family	0	46265	0
ASV2695	HealthyVolunteer-1	Bacteria	Bacteroidota	Bacteroidia	Bacteroidales	Prevotellaceae	Prevotella	0	46265	0
ASV2696	HealthyVolunteer-1	Bacteria	Firmicutes	Clostridia	Eubacteriales	Anaerofustaceae	Anaerofustis	0	46265	0
ASV2697	HealthyVolunteer-1	Bacteria	Firmicutes	Clostridia	Peptostreptococcales-Tissierellales	Family XI	Peptoniphilus	0	46265	0
ASV2698	HealthyVolunteer-1	Bacteria	Synergistota	Synergistia	Synergistales	Synergistaceae	Pyramidobacter	0	46265	0
ASV2699	HealthyVolunteer-1	Bacteria	Firmicutes	Clostridia	Oscillospirales	Ruminococcaceae	Incertae Sedis	0	46265	0
ASV270	HealthyVolunteer-1	Bacteria	Bacteroidota	Bacteroidia	Bacteroidales	Prevotellaceae	Prevotella	0	46265	0
ASV2700	HealthyVolunteer-1	Bacteria	Firmicutes	Clostridia	Oscillospirales	Oscillospiraceae	UCG-005	0	46265	0
ASV2701	HealthyVolunteer-1	Bacteria	Firmicutes	Clostridia	Clostridia vadinBB60 group	Clostridia vadinBB60 group Order	Clostridia vadinBB60 group Order	0	46265	0
ASV2702	HealthyVolunteer-1	Bacteria	Firmicutes	Clostridia	Monoglobales	Monoglobaceae	Monoglobus	0	46265	0
ASV2703	HealthyVolunteer-1	Bacteria	Firmicutes	Bacilli	Erysipelotrichales	Erysipelotrichales Order	Erysipelotrichales Order	0	46265	0
ASV2704	HealthyVolunteer-1	Bacteria	Firmicutes	Clostridia	Peptostreptococcales-Tissierellales	Family XI	Fenollaria	0	46265	0
ASV2705	HealthyVolunteer-1	Bacteria	Firmicutes	Clostridia	Oscillospirales	Hungateiclostridiaceae	Fastidiosipila	0	46265	0
ASV2706	HealthyVolunteer-1	Bacteria	Bacteroidota	Bacteroidia	Bacteroidales	Prevotellaceae	Prevotella_7	0	46265	0
ASV2707	HealthyVolunteer-1	Bacteria	Firmicutes	Negativicutes	Veillonellales-Selenomonadales	Veillonellaceae	Negativicoccus	0	46265	0
ASV2708	HealthyVolunteer-1	Bacteria	Firmicutes	Clostridia	Oscillospirales	Oscillospiraceae	Oscillibacter	0	46265	0
ASV2709	HealthyVolunteer-1	Bacteria	Firmicutes	Clostridia	Lachnospirales	Lachnospiraceae	Lachnoclostridium	0	46265	0
ASV2710	HealthyVolunteer-1	Bacteria	Firmicutes	Clostridia	Lachnospirales	Lachnospiraceae	Lachnospiraceae Family	0	46265	0
ASV2711	HealthyVolunteer-1	Bacteria	Firmicutes	Clostridia	Clostridia UCG-014	Clostridia UCG-014 Order	Clostridia UCG-014 Order	0	46265	0
[truncated: 491,531+ more rows]

## Sheet: Supplementary Table 3
Bacterial Family	Enriched Group	CLR Mean Difference	P Adj < 0.1*
Ruminococcaceae	Healthy Volunteers	2.0068	TRUE
Enterobacteriaceae	ICU Patients	1.91837	TRUE
Butyricicoccaceae	ICU Patients	1.68841	FALSE
Lachnospiraceae	Healthy Volunteers	1.52485	TRUE
Erysipelotrichaceae	ICU Patients	1.30498	FALSE
Monoglobaceae	ICU Patients	1.20929	FALSE
Acidaminococcaceae	Healthy Volunteers	1.02885	FALSE
Staphylococcaceae	ICU Patients	0.991244	FALSE
Family XI	Healthy Volunteers	0.970824	FALSE
Clostridia vadinBB60 group Order	Healthy Volunteers	0.916578	FALSE
Bacteroidaceae	Healthy Volunteers	0.865187	FALSE
Pasteurellaceae	ICU Patients	0.853491	FALSE
Barnesiellaceae	ICU Patients	0.800648	FALSE
Synergistaceae	Healthy Volunteers	0.783607	FALSE
Hydrogenoanaerobacterium	Healthy Volunteers	0.637756	FALSE
Akkermansiaceae	Healthy Volunteers	0.620012	FALSE
Streptococcaceae	ICU Patients	0.612302	FALSE
Christensenellaceae	ICU Patients	0.507537	FALSE
Methanobacteriaceae	Healthy Volunteers	0.504542	FALSE
Campylobacteraceae	ICU Patients	0.475543	FALSE
Coriobacteriaceae	ICU Patients	0.458362	FALSE
Lactobacillaceae	Healthy Volunteers	0.386564	FALSE
Anaerovoracaceae	Healthy Volunteers	0.36675	FALSE
Tannerellaceae	Healthy Volunteers	0.34527	FALSE
Oscillospiraceae	Healthy Volunteers	0.342214	FALSE
Coriobacteriales Incertae Sedis	Healthy Volunteers	0.335299	FALSE
Enterococcaceae	Healthy Volunteers	0.324689	FALSE
Fusobacteriaceae	Healthy Volunteers	0.318533	FALSE
Defluviitaleaceae	ICU Patients	0.266505	FALSE
Atopobiaceae	ICU Patients	0.229658	FALSE
Actinomycetaceae	ICU Patients	0.190534	FALSE
[Clostridium] methylpentosum group	ICU Patients	0.15831	FALSE
DTU014 Order	ICU Patients	0.150961	FALSE
Veillonellaceae	ICU Patients	0.134394	FALSE
Pseudomonadaceae	Healthy Volunteers	0.10313	FALSE
[Eubacterium] coprostanoligenes group	ICU Patients	0.0969683	FALSE
Rikenellaceae	Healthy Volunteers	0.0542526	FALSE
Victivallaceae	Healthy Volunteers	0.0541931	FALSE
Sutterellaceae	Healthy Volunteers	0.0539702	FALSE
Porphyromonadaceae	Healthy Volunteers	0.0241207	FALSE
Eubacteriaceae	ICU Patients	0.0060087	FALSE

## Sheet: Supplementary Table 4
	Enterobacteriaceae	Bacteroidaceae	Clostridiaceae	Prevotellaceae	Lachnospiraceae	Family XI	Porphyromonadaceae	Campylobacteraceae	Lactobacillaceae	Streptococcaceae	Tannerellaceae	Bifidobacteriaceae	Rikenellaceae	Christensenellaceae	Veillonellaceae	Methanobacteriaceae	Fusobacteriaceae	Oscillospiraceae	Ruminococcaceae	Corynebacteriaceae	Akkermansiaceae	Acidaminococcaceae	Desulfovibrionaceae	Peptostreptococcaceae	Marinifilaceae	Coriobacteriaceae	Sutterellaceae	Erysipelotrichaceae	Actinomycetaceae	Anaerovoracaceae	Enterobacteriaceae	Bacteroidaceae	Clostridiaceae	Prevotellaceae	Lachnospiraceae	Family XI	Porphyromonadaceae	Campylobacteraceae	Lactobacillaceae	Streptococcaceae	Tannerellaceae	Bifidobacteriaceae	Rikenellaceae	Christensenellaceae	Veillonellaceae	Methanobacteriaceae	Fusobacteriaceae	Oscillospiraceae	Ruminococcaceae
Enterobacteriaceae	1	-0.121429	-0.100728	0	0.125	0.328571	0.196429	-0.1	0.0184428	0.382143	-0.00893655	0.292857	-0.0464286	0.0358425	0.0285714	-0.165006	-0.161165	0.0642857	-0.0178571	0.153571	-0.350533	0.109109	-0.0357462	0.225	-0.293119	0.0107143	0.114286	0.407143	0.371429	0.410714	1	-0.121429	-0.100728	0	0.125	0.328571	0.196429	-0.1	0.0184428	0.382143	-0.00893655	0.292857	-0.0464286	0.0358425	0.0285714	-0.165006	-0.161165	0.0642857	-0.0178571
Bacteroidaceae	-0.121429	1	-0.286067	-0.692857	0.7	-0.482143	-0.696429	-0.632143	0.11619	0.175	0.160858	0.317857	0.503571	-0.33692	-0.128571	-0.440015	0.153106	0.403571	0.514286	-0.0178571	-0.386795	-0.320053	0.0125112	0.0678571	0.470063	0.0392857	0.303571	-0.0357143	-0.446429	-0.664286	-0.121429	1	-0.286067	-0.692857	0.7	-0.482143	-0.696429	-0.632143	0.11619	0.175	0.160858	0.317857	0.503571	-0.33692	-0.128571	-0.440015	0.153106	0.403571	0.514286
Clostridiaceae	-0.100728	-0.286067	1	0.209514	-0.22563	-0.467377	-0.0604367	0.0322329	-0.141483	-0.435144	0.588777	-0.644658	0.382766	0.691453	-0.197427	0.248202	0.240909	0.439174	0.350533	-0.475436	0.618182	0.549809	0.379075	-0.27398	0.358912	-0.350533	0.036262	0.0402911	-0.467377	-0.185339	-0.100728	-0.286067	1	0.209514	-0.22563	-0.467377	-0.0604367	0.0322329	-0.141483	-0.435144	0.588777	-0.644658	0.382766	0.691453	-0.197427	0.248202	0.240909	0.439174	0.350533
Prevotellaceae	0	-0.692857	0.209514	1	-0.764286	0.196429	0.553571	0.585714	0.00368856	-0.175	-0.144772	-0.485714	-0.282143	-0.0681008	0.132143	0.421681	-0.128932	-0.264286	-0.55	-0.185714	0.298154	0.447347	0.0947275	0	-0.0589813	-0.282143	0.0892857	-0.271429	0.253571	0.253571	0	-0.692857	0.209514	1	-0.764286	0.196429	0.553571	0.585714	0.00368856	-0.175	-0.144772	-0.485714	-0.282143	-0.0681008	0.132143	0.421681	-0.128932	-0.264286	-0.55
Lachnospiraceae	0.125	0.7	-0.22563	-0.764286	1	-0.214286	-0.739286	-0.528571	0.389143	0.471429	0.0679178	0.553571	0.242857	0.043011	-0.303571	-0.407931	-0.0765532	0.242857	0.607143	-0.05	-0.531843	-0.250951	-0.255585	0.135714	-0.0607686	0.0642857	0.207143	0.425	-0.128571	-0.335714	0.125	0.7	-0.22563	-0.764286	1	-0.214286	-0.739286	-0.528571	0.389143	0.471429	0.0679178	0.553571	0.242857	0.043011	-0.303571	-0.407931	-0.0765532	0.242857	0.607143
Family XI	0.328571	-0.482143	-0.467377	0.196429	-0.214286	1	0.514286	0.378571	0.197338	0.232143	-0.5916	0.364286	-0.471429	-0.132617	0.196429	0.297927	0.0241747	-0.503571	-0.517857	0.635714	0.0483494	-0.138205	-0.080429	0.025	-0.702413	0.260714	-0.221429	0.128571	0.889286	0.839286	0.328571	-0.482143	-0.467377	0.196429	-0.214286	1	0.514286	0.378571	0.197338	0.232143	-0.5916	0.364286	-0.471429	-0.132617	0.196429	0.297927	0.0241747	-0.503571	-0.517857
Porphyromonadaceae	0.196429	-0.696429	-0.0604367	0.553571	-0.739286	0.514286	1	0.535714	-0.31906	-0.214286	-0.0303843	-0.267857	-0.282143	0.071685	0.0892857	0.256676	0.068495	-0.357143	-0.682143	0.15	0.153106	0.225492	0.237712	-0.275	-0.271671	0.228571	-0.0892857	-0.196429	0.464286	0.65	0.196429	-0.696429	-0.0604367	0.553571	-0.739286	0.514286	1	0.535714	-0.31906	-0.214286	-0.0303843	-0.267857	-0.282143	0.071685	0.0892857	0.256676	0.068495	-0.357143	-0.682143
Campylobacteraceae	-0.1	-0.632143	0.0322329	0.585714	-0.528571	0.378571	0.535714	1	0.223158	-0.239286	-0.244862	-0.289286	-0.396429	0.179213	0.492857	0.352929	-0.116844	-0.364286	-0.585714	-0.264286	0.197427	0.221855	0.359249	-0.0535714	-0.293119	-0.05	-0.0821429	-0.0428571	0.375	0.407143	-0.1	-0.632143	0.0322329	0.585714	-0.528571	0.378571	0.535714	1	0.223158	-0.239286	-0.244862	-0.289286	-0.396429	0.179213	0.492857	0.352929	-0.116844	-0.364286	-0.585714
Lactobacillaceae	0.0184428	0.11619	-0.141483	0.00368856	0.389143	0.197338	-0.31906	0.223158	1	0.28033	-0.251969	0.2416	-0.248978	0.0647815	0.206559	0.302964	0.0603382	-0.099591	0.162296	-0.226846	-0.0228869	-0.127712	-0.0793748	-0.0774597	-0.328575	-0.271109	-0.0940582	0.0608612	0.387298	0.0590169	0.0184428	0.11619	-0.141483	0.00368856	0.389143	0.197338	-0.31906	0.223158	1	0.28033	-0.251969	0.2416	-0.248978	0.0647815	0.206559	0.302964	0.0603382	-0.099591	0.162296
Streptococcaceae	0.382143	0.175	-0.435144	-0.175	0.471429	0.232143	-0.214286	-0.239286	0.28033	1	-0.402145	0.553571	-0.35	-0.293909	-0.075	-0.435432	-0.0402911	-0.460714	-0.0535714	0.0142857	-0.41097	-0.472805	-0.555854	0.589286	-0.529044	-0.210714	0.0178571	0.128571	0.189286	0.146429	0.382143	0.175	-0.435144	-0.175	0.471429	0.232143	-0.214286	-0.239286	0.28033	1	-0.402145	0.553571	-0.35	-0.293909	-0.075	-0.435432	-0.0402911	-0.460714	-0.0535714
Tannerellaceae	-0.00893655	0.160858	0.588777	-0.144772	0.0679178	-0.5916	-0.0303843	-0.244862	-0.251969	-0.402145	1	-0.264522	0.702413	0.39462	-0.441466	-0.174328	0.0645235	0.700626	0.462914	-0.412869	0.122998	0.542392	0.49195	-0.427167	0.542934	0.225201	0.384272	-0.16622	-0.477212	-0.300268	-0.00893655	0.160858	0.588777	-0.144772	0.0679178	-0.5916	-0.0303843	-0.244862	-0.251969	-0.402145	1	-0.264522	0.702413	0.39462	-0.441466	-0.174328	0.0645235	0.700626	0.462914
Bifidobacteriaceae	0.292857	0.317857	-0.644658	-0.485714	0.553571	0.364286	-0.267857	-0.289286	0.2416	0.553571	-0.264522	1	-0.178571	-0.254482	-0.128571	-0.242925	-0.306213	-0.0678571	0.228571	0.353571	-0.54796	-0.28732	-0.353888	0.378571	-0.437891	0.367857	-0.146429	0.317857	0.364286	0.103571	0.292857	0.317857	-0.644658	-0.485714	0.553571	0.364286	-0.267857	-0.289286	0.2416	0.553571	-0.264522	1	-0.178571	-0.254482	-0.128571	-0.242925	-0.306213	-0.0678571	0.228571
Rikenellaceae	-0.0464286	0.503571	0.382766	-0.282143	0.242857	-0.471429	-0.282143	-0.396429	-0.248978	-0.35	0.702413	-0.178571	1	0.0681008	-0.346429	-0.137505	0.290096	0.732143	0.535714	-0.103571	0.0926696	0.414614	0.639857	-0.217857	0.652368	0.121429	0.692857	-0.0857143	-0.428571	-0.5	-0.0464286	0.503571	0.382766	-0.282143	0.242857	-0.471429	-0.282143	-0.396429	-0.248978	-0.35	0.702413	-0.178571	1	0.0681008	-0.346429	-0.137505	0.290096	0.732143	0.535714
Christensenellaceae	0.0358425	-0.33692	0.691453	-0.0681008	0.043011	-0.132617	0.071685	0.179213	0.0647815	-0.293909	0.39462	-0.254482	0.0681008	1	-0.315414	0.303597	0.0606537	0.279572	0.290324	-0.358425	0.27092	0.489103	0.206279	-0.448032	-0.0484307	-0.107528	-0.254482	0.516132	-0.139786	0.111112	0.0358425	-0.33692	0.691453	-0.0681008	0.043011	-0.132617	0.071685	0.179213	0.0647815	-0.293909	0.39462	-0.254482	0.0681008	1	-0.315414	0.303597	0.0606537	0.279572	0.290324
Veillonellaceae	0.0285714	-0.128571	-0.197427	0.132143	-0.303571	0.196429	0.0892857	0.492857	0.206559	-0.075	-0.441466	-0.128571	-0.346429	-0.315414	1	0.169589	0.108786	-0.389286	-0.289286	-0.0714286	0.173252	-0.476442	0.182306	0.339286	-0.203753	-0.278571	-0.246429	-0.264286	0.225	0.107143	0.0285714	-0.128571	-0.197427	0.132143	-0.303571	0.196429	0.0892857	0.492857	0.206559	-0.075	-0.441466	-0.128571	-0.346429	-0.315414	1	0.169589	0.108786	-0.389286	-0.289286
Methanobacteriaceae	-0.165006	-0.440015	0.248202	0.421681	-0.407931	0.297927	0.256676	0.352929	0.302964	-0.435432	-0.174328	-0.242925	-0.137505	0.303597	0.169589	1	0.0982467	-0.169589	-0.0458349	0.0229175	0.511917	0.303394	0.165153	-0.352929	-0.252317	-0.375846	-0.261259	-0.00458349	0.458349	0.174173	-0.165006	-0.440015	0.248202	0.421681	-0.407931	0.297927	0.256676	0.352929	0.302964	-0.435432	-0.174328	-0.242925	-0.137505	0.303597	0.169589	1	0.0982467	-0.169589	-0.0458349
Fusobacteriaceae	-0.161165	0.153106	0.240909	-0.128932	-0.0765532	0.0241747	0.068495	-0.116844	0.0603382	-0.0402911	0.0645235	-0.306213	0.290096	0.0606537	0.108786	0.0982467	1	0.0523785	0.165194	0.0161165	0.504545	-0.274904	0.41537	-0.177281	0.157276	-0.189368	-0.036262	-0.310242	-0.116844	-0.0564076	-0.161165	0.153106	0.240909	-0.128932	-0.0765532	0.0241747	0.068495	-0.116844	0.0603382	-0.0402911	0.0645235	-0.306213	0.290096	0.0606537	0.108786	0.0982467	1	0.0523785	0.165194
Oscillospiraceae	0.0642857	0.403571	0.439174	-0.264286	0.242857	-0.503571	-0.357143	-0.364286	-0.099591	-0.460714	0.700626	-0.0678571	0.732143	0.279572	-0.389286	-0.169589	0.0523785	1	0.632143	-0.1	-0.0120873	0.523723	0.459339	-0.328571	0.748883	0.307143	0.285714	0.189286	-0.489286	-0.439286	0.0642857	0.403571	0.439174	-0.264286	0.242857	-0.503571	-0.357143	-0.364286	-0.099591	-0.460714	0.700626	-0.0678571	0.732143	0.279572	-0.389286	-0.169589	0.0523785	1	0.632143
Ruminococcaceae	-0.0178571	0.514286	0.350533	-0.55	0.607143	-0.517857	-0.682143	-0.585714	0.162296	-0.0535714	0.462914	0.228571	0.535714	0.290324	-0.289286	-0.0458349	0.165194	0.632143	1	-0.257143	-0.0805823	0.0800132	0.101877	0.0535714	0.262735	-0.0678571	0.0642857	0.278571	-0.375	-0.628571	-0.0178571	0.514286	0.350533	-0.55	0.607143	-0.517857	-0.682143	-0.585714	0.162296	-0.0535714	0.462914	0.228571	0.535714	0.290324	-0.289286	-0.0458349	0.165194	0.632143	1
Corynebacteriaceae	0.153571	-0.0178571	-0.475436	-0.185714	-0.05	0.635714	0.15	-0.264286	-0.226846	0.0142857	-0.412869	0.353571	-0.103571	-0.358425	-0.0714286	0.0229175	0.0161165	-0.1	-0.257143	1	0.0120873	-0.232766	-0.223414	-0.0821429	-0.160858	0.489286	-0.160714	0.0714286	0.435714	0.482143	0.153571	-0.0178571	-0.475436	-0.185714	-0.05	0.635714	0.15	-0.264286	-0.226846	0.0142857	-0.412869	0.353571	-0.103571	-0.358425	-0.0714286	0.0229175	0.0161165	-0.1	-0.257143
Akkermansiaceae	-0.350533	-0.386795	0.618182	0.298154	-0.531843	0.0483494	0.153106	0.197427	-0.0228869	-0.41097	0.122998	-0.54796	0.0926696	0.27092	0.173252	0.511917	0.504545	-0.0120873	-0.0805823	0.0120873	1	0.131298	0.342781	-0.3183	0.116949	-0.294125	-0.22966	-0.431115	-0.0725241	0.185339	-0.350533	-0.386795	0.618182	0.298154	-0.531843	0.0483494	0.153106	0.197427	-0.0228869	-0.41097	0.122998	-0.54796	0.0926696	0.27092	0.173252	0.511917	0.504545	-0.0120873	-0.0805823
Acidaminococcaceae	0.109109	-0.320053	0.549809	0.447347	-0.250951	-0.138205	0.225492	0.221855	-0.127712	-0.472805	0.542392	-0.28732	0.414614	0.489103	-0.476442	0.303394	-0.274904	0.523723	0.0800132	-0.232766	0.131298	1	0.438646	-0.385518	0.311239	0.0836502	0.381881	0.229129	-0.0545545	-0.00727393	0.109109	-0.320053	0.549809	0.447347	-0.250951	-0.138205	0.225492	0.221855	-0.127712	-0.472805	0.542392	-0.28732	0.414614	0.489103	-0.476442	0.303394	-0.274904	0.523723	0.0800132
Desulfovibrionaceae	-0.0357462	0.0125112	0.379075	0.0947275	-0.255585	-0.080429	0.237712	0.359249	-0.0793748	-0.555854	0.49195	-0.353888	0.639857	0.206279	0.182306	0.165153	0.41537	0.459339	0.101877	-0.223414	0.342781	0.438646	1	-0.282395	0.405188	0.123324	0.414656	-0.182306	-0.0893655	-0.0947275	-0.0357462	0.0125112	0.379075	0.0947275	-0.255585	-0.080429	0.237712	0.359249	-0.0793748	-0.555854	0.49195	-0.353888	0.639857	0.206279	0.182306	0.165153	0.41537	0.459339	0.101877
Peptostreptococcaceae	0.225	0.0678571	-0.27398	0	0.135714	0.025	-0.275	-0.0535714	-0.0774597	0.589286	-0.427167	0.378571	-0.217857	-0.448032	0.339286	-0.352929	-0.177281	-0.328571	0.0535714	-0.0821429	-0.3183	-0.385518	-0.282395	1	-0.298481	-0.267857	0.0357143	0.110714	-0.0178571	-0.2	0.225	0.0678571	-0.27398	0	0.135714	0.025	-0.275	-0.0535714	-0.0774597	0.589286	-0.427167	0.378571	-0.217857	-0.448032	0.339286	-0.352929	-0.177281	-0.328571	0.0535714
Marinifilaceae	-0.293119	0.470063	0.358912	-0.0589813	-0.0607686	-0.702413	-0.271671	-0.293119	-0.328575	-0.529044	0.542934	-0.437891	0.652368	-0.0484307	-0.203753	-0.252317	0.157276	0.748883	0.262735	-0.160858	0.116949	0.311239	0.405188	-0.298481	1	0.103664	0.323503	-0.225201	-0.763182	-0.609473	-0.293119	0.470063	0.358912	-0.0589813	-0.0607686	-0.702413	-0.271671	-0.293119	-0.328575	-0.529044	0.542934	-0.437891	0.652368	-0.0484307	-0.203753	-0.252317	0.157276	0.748883	0.262735
Coriobacteriaceae	0.0107143	0.0392857	-0.350533	-0.282143	0.0642857	0.260714	0.228571	-0.05	-0.271109	-0.210714	0.225201	0.367857	0.121429	-0.107528	-0.278571	-0.375846	-0.189368	0.307143	-0.0678571	0.489286	-0.294125	0.0836502	0.123324	-0.267857	0.103664	1	0.05	0.0357143	0.146429	0.282143	0.0107143	0.0392857	-0.350533	-0.282143	0.0642857	0.260714	0.228571	-0.05	-0.271109	-0.210714	0.225201	0.367857	0.121429	-0.107528	-0.278571	-0.375846	-0.189368	0.307143	-0.0678571
Sutterellaceae	0.114286	0.303571	0.036262	0.0892857	0.207143	-0.221429	-0.0892857	-0.0821429	-0.0940582	0.0178571	0.384272	-0.146429	0.692857	-0.254482	-0.246429	-0.261259	-0.036262	0.285714	0.0642857	-0.160714	-0.22966	0.381881	0.414656	0.0357143	0.323503	0.05	1	-0.139286	-0.0964286	-0.267857	0.114286	0.303571	0.036262	0.0892857	0.207143	-0.221429	-0.0892857	-0.0821429	-0.0940582	0.0178571	0.384272	-0.146429	0.692857	-0.254482	-0.246429	-0.261259	-0.036262	0.285714	0.0642857
Erysipelotrichaceae	0.407143	-0.0357143	0.0402911	-0.271429	0.425	0.128571	-0.196429	-0.0428571	0.0608612	0.128571	-0.16622	0.317857	-0.0857143	0.516132	-0.264286	-0.00458349	-0.310242	0.189286	0.278571	0.0714286	-0.431115	0.229129	-0.182306	0.110714	-0.225201	0.0357143	-0.139286	1	0.0857143	0.05	0.407143	-0.0357143	0.0402911	-0.271429	0.425	0.128571	-0.196429	-0.0428571	0.0608612	0.128571	-0.16622	0.317857	-0.0857143	0.516132	-0.264286	-0.00458349	-0.310242	0.189286	0.278571
Actinomycetaceae	0.371429	-0.446429	-0.467377	0.253571	-0.128571	0.889286	0.464286	0.375	0.387298	0.189286	-0.477212	0.364286	-0.428571	-0.139786	0.225	0.458349	-0.116844	-0.489286	-0.375	0.435714	-0.0725241	-0.0545545	-0.0893655	-0.0178571	-0.763182	0.146429	-0.0964286	0.0857143	1	0.714286	0.371429	-0.446429	-0.467377	0.253571	-0.128571	0.889286	0.464286	0.375	0.387298	0.189286	-0.477212	0.364286	-0.428571	-0.139786	0.225	0.458349	-0.116844	-0.489286	-0.375
Anaerovoracaceae	0.410714	-0.664286	-0.185339	0.253571	-0.335714	0.839286	0.65	0.407143	0.0590169	0.146429	-0.300268	0.103571	-0.5	0.111112	0.107143	0.174173	-0.0564076	-0.439286	-0.628571	0.482143	0.185339	-0.00727393	-0.0947275	-0.2	-0.609473	0.282143	-0.267857	0.05	0.714286	1	0.410714	-0.664286	-0.185339	0.253571	-0.335714	0.839286	0.65	0.407143	0.0590169	0.146429	-0.300268	0.103571	-0.5	0.111112	0.107143	0.174173	-0.0564076	-0.439286	-0.628571
[truncated: 11 more columns]

## Sheet: Supplementary Table 5
	Enterobacteriaceae	Bacteroidaceae	Clostridiaceae	Prevotellaceae	Lachnospiraceae	Family XI	Porphyromonadaceae	Campylobacteraceae	Lactobacillaceae	Streptococcaceae	Tannerellaceae	Bifidobacteriaceae	Rikenellaceae	Christensenellaceae	Veillonellaceae	Methanobacteriaceae	Fusobacteriaceae	Oscillospiraceae	Ruminococcaceae	Corynebacteriaceae	Akkermansiaceae	Acidaminococcaceae	Desulfovibrionaceae	Peptostreptococcaceae	Marinifilaceae	Coriobacteriaceae	Sutterellaceae	Erysipelotrichaceae	Actinomycetaceae	Anaerovoracaceae	Enterobacteriaceae	Bacteroidaceae	Clostridiaceae	Prevotellaceae	Lachnospiraceae	Family XI	Porphyromonadaceae	Campylobacteraceae	Lactobacillaceae	Streptococcaceae	Tannerellaceae	Bifidobacteriaceae	Rikenellaceae	Christensenellaceae	Veillonellaceae	Methanobacteriaceae	Fusobacteriaceae	Oscillospiraceae	Ruminococcaceae
Enterobacteriaceae	1	0.310342	0.101943	-0.343924	0.022539	-0.380177	-0.228654	-0.156977	0.42564	-0.268894	-0.0401313	0.149488	0.074458	-0.108691	-0.219421	-0.0730439	0.0492022	0.0369348	-0.105635	-0.41491	0.0859509	-0.204921	0.0235989	-0.101974	0.00478326	-0.113302	0.014456	-0.00169726	-0.301833	-0.357266	1	0.310342	0.101943	-0.343924	0.022539	-0.380177	-0.228654	-0.156977	0.42564	-0.268894	-0.0401313	0.149488	0.074458	-0.108691	-0.219421	-0.0730439	0.0492022	0.0369348	-0.105635
Bacteroidaceae	0.310342	1	0.00368097	-0.580724	0.423982	-0.4981	-0.354578	-0.286155	-0.00674395	-0.369795	0.435347	0.0449069	0.276496	0.132124	-0.388742	-0.0514467	0.0216556	0.49009	0.341719	-0.399493	0.168792	-0.257675	0.218059	-0.24011	0.36759	0.0681715	0.292769	0.171678	-0.319729	-0.210183	0.310342	1	0.00368097	-0.580724	0.423982	-0.4981	-0.354578	-0.286155	-0.00674395	-0.369795	0.435347	0.0449069	0.276496	0.132124	-0.388742	-0.0514467	0.0216556	0.49009	0.341719
Clostridiaceae	0.101943	0.00368097	1	-0.0584174	0.303656	-0.475323	-0.269004	0.0547581	0.294105	-0.195724	0.379775	-0.00741004	0.340592	0.610693	-0.238671	0.588872	-0.249242	0.513852	0.464901	-0.325476	0.166815	0.227391	0.238189	0.00110251	0.544301	0.406894	0.147617	0.31767	-0.2831	0.109043	0.101943	0.00368097	1	-0.0584174	0.303656	-0.475323	-0.269004	0.0547581	0.294105	-0.195724	0.379775	-0.00741004	0.340592	0.610693	-0.238671	0.588872	-0.249242	0.513852	0.464901
Prevotellaceae	-0.343924	-0.580724	-0.0584174	1	-0.566425	0.513575	0.568882	0.506343	-0.354636	0.19477	-0.321068	-0.22417	-0.364558	-0.0546282	0.363809	0.00423906	0.132945	-0.271518	-0.30905	0.292139	-0.0443278	0.182325	0.0324865	0.222687	-0.17234	-0.18874	-0.158844	-0.365619	0.533756	0.341254	-0.343924	-0.580724	-0.0584174	1	-0.566425	0.513575	0.568882	0.506343	-0.354636	0.19477	-0.321068	-0.22417	-0.364558	-0.0546282	0.363809	0.00423906	0.132945	-0.271518	-0.30905
Lachnospiraceae	0.022539	0.423982	0.303656	-0.566425	1	-0.466606	-0.59128	-0.280899	0.216192	-0.00271708	0.355601	0.318311	0.277944	0.359348	-0.203172	0.274864	-0.270384	0.577428	0.700905	-0.282936	0.0826626	0.0697583	0.21216	0.0156988	0.297725	0.599278	0.119609	0.648748	-0.451222	0.043675	0.022539	0.423982	0.303656	-0.566425	1	-0.466606	-0.59128	-0.280899	0.216192	-0.00271708	0.355601	0.318311	0.277944	0.359348	-0.203172	0.274864	-0.270384	0.577428	0.700905
Family XI	-0.380177	-0.4981	-0.475323	0.513575	-0.466606	1	0.606032	0.277999	-0.253284	0.453572	-0.365422	-0.182816	-0.472984	-0.228585	0.481957	-0.0210026	0.0378614	-0.491628	-0.369683	0.803791	-0.0200094	0.1364	-0.169238	0.0818515	-0.336392	-0.0827568	-0.250997	-0.44096	0.608416	0.396606	-0.380177	-0.4981	-0.475323	0.513575	-0.466606	1	0.606032	0.277999	-0.253284	0.453572	-0.365422	-0.182816	-0.472984	-0.228585	0.481957	-0.0210026	0.0378614	-0.491628	-0.369683
Porphyromonadaceae	-0.228654	-0.354578	-0.269004	0.568882	-0.59128	0.606032	1	0.499966	-0.479747	0.0619962	-0.220417	-0.387137	-0.146351	-0.128406	0.358003	-0.109784	0.149154	-0.294558	-0.420643	0.432643	0.210797	-0.0238797	0.0991405	-0.057261	-0.18537	-0.353119	-0.161475	-0.378343	0.588384	0.330987	-0.228654	-0.354578	-0.269004	0.568882	-0.59128	0.606032	1	0.499966	-0.479747	0.0619962	-0.220417	-0.387137	-0.146351	-0.128406	0.358003	-0.109784	0.149154	-0.294558	-0.420643
Campylobacteraceae	-0.156977	-0.286155	0.0547581	0.506343	-0.280899	0.277999	0.499966	1	-0.425505	0.178014	-0.0641229	-0.0718693	-0.0577255	0.117118	0.346692	0.220036	0.160972	-0.0653376	-0.0170352	0.216205	0.279148	0.349051	0.371434	0.10885	0.081081	0.0406069	0.0675014	-0.332873	0.490939	0.361671	-0.156977	-0.286155	0.0547581	0.506343	-0.280899	0.277999	0.499966	1	-0.425505	0.178014	-0.0641229	-0.0718693	-0.0577255	0.117118	0.346692	0.220036	0.160972	-0.0653376	-0.0170352
Lactobacillaceae	0.42564	-0.00674395	0.294105	-0.354636	0.216192	-0.253284	-0.479747	-0.425505	1	0.0140289	0.035462	0.365244	0.0693727	0.095832	-0.096248	0.0886154	-0.234256	0.165049	0.116381	-0.113756	-0.0720776	0.0684082	-0.233784	0.0457907	0.0664741	0.145878	-0.000482322	0.192689	-0.43537	-0.118094	0.42564	-0.00674395	0.294105	-0.354636	0.216192	-0.253284	-0.479747	-0.425505	1	0.0140289	0.035462	0.365244	0.0693727	0.095832	-0.096248	0.0886154	-0.234256	0.165049	0.116381
Streptococcaceae	-0.268894	-0.369795	-0.195724	0.19477	-0.00271708	0.453572	0.0619962	0.178014	0.0140289	1	-0.299672	0.0124207	-0.425625	-0.100534	0.240128	-0.00173553	0.0914991	-0.272231	-0.109317	0.396021	0.0903615	0.181552	-0.179453	0.268317	-0.239754	0.159536	-0.311955	-0.018703	0.296615	0.26826	-0.268894	-0.369795	-0.195724	0.19477	-0.00271708	0.453572	0.0619962	0.178014	0.0140289	1	-0.299672	0.0124207	-0.425625	-0.100534	0.240128	-0.00173553	0.0914991	-0.272231	-0.109317
Tannerellaceae	-0.0401313	0.435347	0.379775	-0.321068	0.355601	-0.365422	-0.220417	-0.0641229	0.035462	-0.299672	1	-0.129171	0.458924	0.343636	-0.189006	0.248715	-0.128911	0.42217	0.440778	-0.231284	0.213119	0.0335117	0.154754	-0.12934	0.477164	0.16921	0.167218	0.274435	-0.246753	0.057311	-0.0401313	0.435347	0.379775	-0.321068	0.355601	-0.365422	-0.220417	-0.0641229	0.035462	-0.299672	1	-0.129171	0.458924	0.343636	-0.189006	0.248715	-0.128911	0.42217	0.440778
Bifidobacteriaceae	0.149488	0.0449069	-0.00741004	-0.22417	0.318311	-0.182816	-0.387137	-0.0718693	0.365244	0.0124207	-0.129171	1	-0.0780248	0.0877752	-0.0953269	0.157434	-0.110236	0.0801656	0.224352	-0.126969	-0.170693	0.288191	0.0422435	0.106362	-0.0776566	0.384572	0.200833	0.149959	-0.239792	-0.126642	0.149488	0.0449069	-0.00741004	-0.22417	0.318311	-0.182816	-0.387137	-0.0718693	0.365244	0.0124207	-0.129171	1	-0.0780248	0.0877752	-0.0953269	0.157434	-0.110236	0.0801656	0.224352
Rikenellaceae	0.074458	0.276496	0.340592	-0.364558	0.277944	-0.472984	-0.146351	-0.0577255	0.0693727	-0.425625	0.458924	-0.0780248	1	0.283602	-0.288901	0.231242	-0.256257	0.454833	0.432166	-0.333787	0.091685	0.0278692	0.111717	-0.235412	0.488919	0.103707	0.371183	0.365335	-0.340031	0.0296021	0.074458	0.276496	0.340592	-0.364558	0.277944	-0.472984	-0.146351	-0.0577255	0.0693727	-0.425625	0.458924	-0.0780248	1	0.283602	-0.288901	0.231242	-0.256257	0.454833	0.432166
Christensenellaceae	-0.108691	0.132124	0.610693	-0.0546282	0.359348	-0.228585	-0.128406	0.117118	0.095832	-0.100534	0.343636	0.0877752	0.283602	1	-0.357405	0.592091	-0.463005	0.599875	0.5912	-0.218065	0.209231	0.116274	0.133485	-0.0197452	0.635617	0.469424	0.114211	0.24615	0.0187841	0.40935	-0.108691	0.132124	0.610693	-0.0546282	0.359348	-0.228585	-0.128406	0.117118	0.095832	-0.100534	0.343636	0.0877752	0.283602	1	-0.357405	0.592091	-0.463005	0.599875	0.5912
Veillonellaceae	-0.219421	-0.388742	-0.238671	0.363809	-0.203172	0.481957	0.358003	0.346692	-0.096248	0.240128	-0.189006	-0.0953269	-0.288901	-0.357405	1	-0.0262057	0.255642	-0.253694	-0.273671	0.432031	-0.0328875	0.112065	-0.0828969	0.142109	-0.411117	-0.171118	-0.2853	-0.174578	0.20367	0.274571	-0.219421	-0.388742	-0.238671	0.363809	-0.203172	0.481957	0.358003	0.346692	-0.096248	0.240128	-0.189006	-0.0953269	-0.288901	-0.357405	1	-0.0262057	0.255642	-0.253694	-0.273671
Methanobacteriaceae	-0.0730439	-0.0514467	0.588872	0.00423906	0.274864	-0.0210026	-0.109784	0.220036	0.0886154	-0.00173553	0.248715	0.157434	0.231242	0.592091	-0.0262057	1	-0.26469	0.337421	0.457529	0.155889	0.297327	0.322231	0.119017	-0.080182	0.465561	0.544671	0.0565282	0.112	-0.0530846	0.35356	-0.0730439	-0.0514467	0.588872	0.00423906	0.274864	-0.0210026	-0.109784	0.220036	0.0886154	-0.00173553	0.248715	0.157434	0.231242	0.592091	-0.0262057	1	-0.26469	0.337421	0.457529
Fusobacteriaceae	0.0492022	0.0216556	-0.249242	0.132945	-0.270384	0.0378614	0.149154	0.160972	-0.234256	0.0914991	-0.128911	-0.110236	-0.256257	-0.463005	0.255642	-0.26469	1	-0.282074	-0.297919	0.0401846	0.0806865	0.00861915	0.164849	0.192411	-0.340308	-0.297943	-0.224537	-0.143943	0.0986212	-0.179237	0.0492022	0.0216556	-0.249242	0.132945	-0.270384	0.0378614	0.149154	0.160972	-0.234256	0.0914991	-0.128911	-0.110236	-0.256257	-0.463005	0.255642	-0.26469	1	-0.282074	-0.297919
Oscillospiraceae	0.0369348	0.49009	0.513852	-0.271518	0.577428	-0.491628	-0.294558	-0.0653376	0.165049	-0.272231	0.42217	0.0801656	0.454833	0.599875	-0.253694	0.337421	-0.282074	1	0.784867	-0.332971	0.291649	-0.0174182	0.351576	-0.233597	0.565896	0.491373	0.314635	0.44996	-0.265454	0.271579	0.0369348	0.49009	0.513852	-0.271518	0.577428	-0.491628	-0.294558	-0.0653376	0.165049	-0.272231	0.42217	0.0801656	0.454833	0.599875	-0.253694	0.337421	-0.282074	1	0.784867
Ruminococcaceae	-0.105635	0.341719	0.464901	-0.30905	0.700905	-0.369683	-0.420643	-0.0170352	0.116381	-0.109317	0.440778	0.224352	0.432166	0.5912	-0.273671	0.457529	-0.297919	0.784867	1	-0.200155	0.204997	0.152992	0.34374	-0.0953724	0.571128	0.72067	0.394165	0.618249	-0.243348	0.278253	-0.105635	0.341719	0.464901	-0.30905	0.700905	-0.369683	-0.420643	-0.0170352	0.116381	-0.109317	0.440778	0.224352	0.432166	0.5912	-0.273671	0.457529	-0.297919	0.784867	1
Corynebacteriaceae	-0.41491	-0.399493	-0.325476	0.292139	-0.282936	0.803791	0.432643	0.216205	-0.113756	0.396021	-0.231284	-0.126969	-0.333787	-0.218065	0.432031	0.155889	0.0401846	-0.332971	-0.200155	1	0.130259	0.267947	-0.106464	-0.00568234	-0.205911	0.00180946	-0.102542	-0.277321	0.420438	0.320682	-0.41491	-0.399493	-0.325476	0.292139	-0.282936	0.803791	0.432643	0.216205	-0.113756	0.396021	-0.231284	-0.126969	-0.333787	-0.218065	0.432031	0.155889	0.0401846	-0.332971	-0.200155
Akkermansiaceae	0.0859509	0.168792	0.166815	-0.0443278	0.0826626	-0.0200094	0.210797	0.279148	-0.0720776	0.0903615	0.213119	-0.170693	0.091685	0.209231	-0.0328875	0.297327	0.0806865	0.291649	0.204997	0.130259	1	0.121507	0.226961	-0.0430084	0.373989	0.092335	-0.109646	0.107355	0.240806	0.213416	0.0859509	0.168792	0.166815	-0.0443278	0.0826626	-0.0200094	0.210797	0.279148	-0.0720776	0.0903615	0.213119	-0.170693	0.091685	0.209231	-0.0328875	0.297327	0.0806865	0.291649	0.204997
Acidaminococcaceae	-0.204921	-0.257675	0.227391	0.182325	0.0697583	0.1364	-0.0238797	0.349051	0.0684082	0.181552	0.0335117	0.288191	0.0278692	0.116274	0.112065	0.322231	0.00861915	-0.0174182	0.152992	0.267947	0.121507	1	0.218761	0.258377	0.274167	0.302838	0.173929	0.0534428	0.15675	0.303577	-0.204921	-0.257675	0.227391	0.182325	0.0697583	0.1364	-0.0238797	0.349051	0.0684082	0.181552	0.0335117	0.288191	0.0278692	0.116274	0.112065	0.322231	0.00861915	-0.0174182	0.152992
Desulfovibrionaceae	0.0235989	0.218059	0.238189	0.0324865	0.21216	-0.169238	0.0991405	0.371434	-0.233784	-0.179453	0.154754	0.0422435	0.111717	0.133485	-0.0828969	0.119017	0.164849	0.351576	0.34374	-0.106464	0.226961	0.218761	1	0.088808	0.275976	0.33193	0.445576	0.106264	0.103267	0.220014	0.0235989	0.218059	0.238189	0.0324865	0.21216	-0.169238	0.0991405	0.371434	-0.233784	-0.179453	0.154754	0.0422435	0.111717	0.133485	-0.0828969	0.119017	0.164849	0.351576	0.34374
Peptostreptococcaceae	-0.101974	-0.24011	0.00110251	0.222687	0.0156988	0.0818515	-0.057261	0.10885	0.0457907	0.268317	-0.12934	0.106362	-0.235412	-0.0197452	0.142109	-0.080182	0.192411	-0.233597	-0.0953724	-0.00568234	-0.0430084	0.258377	0.088808	1	-0.0253005	-0.0861917	-0.111848	0.110983	0.114519	0.0270933	-0.101974	-0.24011	0.00110251	0.222687	0.0156988	0.0818515	-0.057261	0.10885	0.0457907	0.268317	-0.12934	0.106362	-0.235412	-0.0197452	0.142109	-0.080182	0.192411	-0.233597	-0.0953724
Marinifilaceae	0.00478326	0.36759	0.544301	-0.17234	0.297725	-0.336392	-0.18537	0.081081	0.0664741	-0.239754	0.477164	-0.0776566	0.488919	0.635617	-0.411117	0.465561	-0.340308	0.565896	0.571128	-0.205911	0.373989	0.274167	0.275976	-0.0253005	1	0.341704	0.339281	0.254509	-0.090497	0.3118	0.00478326	0.36759	0.544301	-0.17234	0.297725	-0.336392	-0.18537	0.081081	0.0664741	-0.239754	0.477164	-0.0776566	0.488919	0.635617	-0.411117	0.465561	-0.340308	0.565896	0.571128
Coriobacteriaceae	-0.113302	0.0681715	0.406894	-0.18874	0.599278	-0.0827568	-0.353119	0.0406069	0.145878	0.159536	0.16921	0.384572	0.103707	0.469424	-0.171118	0.544671	-0.297943	0.491373	0.72067	0.00180946	0.092335	0.302838	0.33193	-0.0861917	0.341704	1	0.229587	0.305178	-0.232679	0.320012	-0.113302	0.0681715	0.406894	-0.18874	0.599278	-0.0827568	-0.353119	0.0406069	0.145878	0.159536	0.16921	0.384572	0.103707	0.469424	-0.171118	0.544671	-0.297943	0.491373	0.72067
Sutterellaceae	0.014456	0.292769	0.147617	-0.158844	0.119609	-0.250997	-0.161475	0.0675014	-0.000482322	-0.311955	0.167218	0.200833	0.371183	0.114211	-0.2853	0.0565282	-0.224537	0.314635	0.394165	-0.102542	-0.109646	0.173929	0.445576	-0.111848	0.339281	0.229587	1	0.0435857	-0.0992208	-0.0283229	0.014456	0.292769	0.147617	-0.158844	0.119609	-0.250997	-0.161475	0.0675014	-0.000482322	-0.311955	0.167218	0.200833	0.371183	0.114211	-0.2853	0.0565282	-0.224537	0.314635	0.394165
Erysipelotrichaceae	-0.00169726	0.171678	0.31767	-0.365619	0.648748	-0.44096	-0.378343	-0.332873	0.192689	-0.018703	0.274435	0.149959	0.365335	0.24615	-0.174578	0.112	-0.143943	0.44996	0.618249	-0.277321	0.107355	0.0534428	0.106264	0.110983	0.254509	0.305178	0.0435857	1	-0.430281	0.0312295	-0.00169726	0.171678	0.31767	-0.365619	0.648748	-0.44096	-0.378343	-0.332873	0.192689	-0.018703	0.274435	0.149959	0.365335	0.24615	-0.174578	0.112	-0.143943	0.44996	0.618249
Actinomycetaceae	-0.301833	-0.319729	-0.2831	0.533756	-0.451222	0.608416	0.588384	0.490939	-0.43537	0.296615	-0.246753	-0.239792	-0.340031	0.0187841	0.20367	-0.0530846	0.0986212	-0.265454	-0.243348	0.420438	0.240806	0.15675	0.103267	0.114519	-0.090497	-0.232679	-0.0992208	-0.430281	1	0.333831	-0.301833	-0.319729	-0.2831	0.533756	-0.451222	0.608416	0.588384	0.490939	-0.43537	0.296615	-0.246753	-0.239792	-0.340031	0.0187841	0.20367	-0.0530846	0.0986212	-0.265454	-0.243348
Anaerovoracaceae	-0.357266	-0.210183	0.109043	0.341254	0.043675	0.396606	0.330987	0.361671	-0.118094	0.26826	0.057311	-0.126642	0.0296021	0.40935	0.274571	0.35356	-0.179237	0.271579	0.278253	0.320682	0.213416	0.303577	0.220014	0.0270933	0.3118	0.320012	-0.0283229	0.0312295	0.333831	1	-0.357266	-0.210183	0.109043	0.341254	0.043675	0.396606	0.330987	0.361671	-0.118094	0.26826	0.057311	-0.126642	0.0296021	0.40935	0.274571	0.35356	-0.179237	0.271579	0.278253
[truncated: 11 more columns]

## Sheet: Supplementary Table 6
	Enterobacteriaceae	Bacteroidaceae	Clostridiaceae	Prevotellaceae	Lachnospiraceae	Family XI	Porphyromonadaceae	Campylobacteraceae	Lactobacillaceae	Streptococcaceae	Tannerellaceae	Bifidobacteriaceae	Rikenellaceae	Christensenellaceae	Veillonellaceae	Methanobacteriaceae	Fusobacteriaceae	Oscillospiraceae	Ruminococcaceae	Corynebacteriaceae	Akkermansiaceae	Acidaminococcaceae	Desulfovibrionaceae	Peptostreptococcaceae	Marinifilaceae	Coriobacteriaceae	Sutterellaceae	Erysipelotrichaceae	Actinomycetaceae	Anaerovoracaceae	Enterobacteriaceae	Bacteroidaceae	Clostridiaceae	Prevotellaceae	Lachnospiraceae	Family XI	Porphyromonadaceae	Campylobacteraceae	Lactobacillaceae	Streptococcaceae	Tannerellaceae	Bifidobacteriaceae	Rikenellaceae	Christensenellaceae	Veillonellaceae	Methanobacteriaceae	Fusobacteriaceae	Oscillospiraceae	Ruminococcaceae
Enterobacteriaceae	1	0.143909	-0.175968	-0.0857354	-0.17527	-0.143597	-0.016829	-0.335982	-0.0171319	-0.0748223	-0.00507596	-0.0687039	-0.162501	-0.348826	-0.0275566	-0.222607	0.277756	-0.124286	-0.17718	-0.203041	0.132447	-0.108111	0.150537	-0.280369	-0.026378	-0.214787	0.109124	-0.0327759	-0.23809	-0.392259	1	0.143909	-0.175968	-0.0857354	-0.17527	-0.143597	-0.016829	-0.335982	-0.0171319	-0.0748223	-0.00507596	-0.0687039	-0.162501	-0.348826	-0.0275566	-0.222607	0.277756	-0.124286	-0.17718
Bacteroidaceae	0.143909	1	0.159231	-0.451883	0.555743	-0.56119	-0.408538	-0.391047	0.208915	-0.0669159	0.632993	0.115831	0.490236	-0.142353	-0.328553	-0.343804	0.312611	0.275274	0.257021	-0.524537	-0.212842	-0.00583785	0.022364	-0.155429	0.249319	0.0757125	0.336285	0.411219	-0.564175	-0.477265	0.143909	1	0.159231	-0.451883	0.555743	-0.56119	-0.408538	-0.391047	0.208915	-0.0669159	0.632993	0.115831	0.490236	-0.142353	-0.328553	-0.343804	0.312611	0.275274	0.257021
Clostridiaceae	-0.175968	0.159231	1	-0.222347	0.408775	-0.454466	-0.322414	-0.0829998	0.103168	-0.0622121	0.459498	0.131134	0.407772	0.553213	-0.395205	0.32803	0.0587892	0.527718	0.493775	-0.402499	0.121676	0.13693	0.10051	0.0206406	0.367302	0.324393	-0.0575898	0.553922	-0.300538	-0.0852718	-0.175968	0.159231	1	-0.222347	0.408775	-0.454466	-0.322414	-0.0829998	0.103168	-0.0622121	0.459498	0.131134	0.407772	0.553213	-0.395205	0.32803	0.0587892	0.527718	0.493775
Prevotellaceae	-0.0857354	-0.451883	-0.222347	1	-0.378096	0.741032	0.716625	0.536667	-0.417336	-0.0394846	-0.455356	-0.193403	-0.41711	-0.134229	0.706181	-0.0531469	0.0537162	-0.247516	-0.232187	0.56714	-0.004904	-0.0409732	0.0124563	-0.0103552	-0.251713	-0.198451	0.0200042	-0.337673	0.729222	0.443089	-0.0857354	-0.451883	-0.222347	1	-0.378096	0.741032	0.716625	0.536667	-0.417336	-0.0394846	-0.455356	-0.193403	-0.41711	-0.134229	0.706181	-0.0531469	0.0537162	-0.247516	-0.232187
Lachnospiraceae	-0.17527	0.555743	0.408775	-0.378096	1	-0.338631	-0.384407	-0.0482984	0.399101	0.130217	0.479732	0.382308	0.549947	0.393626	-0.269566	0.181092	0.0780692	0.604461	0.80024	-0.406562	-0.119748	0.273525	0.0908713	0.344715	0.484613	0.704567	0.241595	0.672641	-0.367842	0.0510398	-0.17527	0.555743	0.408775	-0.378096	1	-0.338631	-0.384407	-0.0482984	0.399101	0.130217	0.479732	0.382308	0.549947	0.393626	-0.269566	0.181092	0.0780692	0.604461	0.80024
Family XI	-0.143597	-0.56119	-0.454466	0.741032	-0.338631	1	0.762702	0.51054	-0.338863	0.245804	-0.731291	-0.0374134	-0.489125	-0.152855	0.720981	0.0494556	-0.150389	-0.405737	-0.204313	0.855208	0.0479326	-0.0695583	-0.0696421	0.0848917	-0.377444	-0.00866534	-0.0469235	-0.435225	0.832611	0.594416	-0.143597	-0.56119	-0.454466	0.741032	-0.338631	1	0.762702	0.51054	-0.338863	0.245804	-0.731291	-0.0374134	-0.489125	-0.152855	0.720981	0.0494556	-0.150389	-0.405737	-0.204313
Porphyromonadaceae	-0.016829	-0.408538	-0.322414	0.716625	-0.384407	0.762702	1	0.534978	-0.507451	-0.00645855	-0.633351	-0.334772	-0.390789	-0.140512	0.69468	-0.0238336	-0.180633	-0.335521	-0.249612	0.64758	0.0926147	-0.223502	-0.0235962	-0.144227	-0.422983	-0.259419	0.00625221	-0.502402	0.736946	0.535592	-0.016829	-0.408538	-0.322414	0.716625	-0.384407	0.762702	1	0.534978	-0.507451	-0.00645855	-0.633351	-0.334772	-0.390789	-0.140512	0.69468	-0.0238336	-0.180633	-0.335521	-0.249612
Campylobacteraceae	-0.335982	-0.391047	-0.0829998	0.536667	-0.0482984	0.51054	0.534978	1	-0.049459	0.0500732	-0.309105	0.0959445	-0.0966308	0.205949	0.481659	0.28312	-0.166978	0.101402	0.18049	0.461946	0.0235374	0.282769	0.0686429	0.323442	-0.0438705	0.246944	0.0557814	-0.109018	0.584511	0.60924	-0.335982	-0.391047	-0.0829998	0.536667	-0.0482984	0.51054	0.534978	1	-0.049459	0.0500732	-0.309105	0.0959445	-0.0966308	0.205949	0.481659	0.28312	-0.166978	0.101402	0.18049
Lactobacillaceae	-0.0171319	0.208915	0.103168	-0.417336	0.399101	-0.338863	-0.507451	-0.049459	1	0.231899	0.229974	0.516631	0.219155	0.165779	-0.364561	0.216486	-0.211177	0.237378	0.297703	-0.251836	0.0343808	0.265025	-0.11693	0.333379	0.335498	0.364481	0.159896	0.322045	-0.262236	-0.116839	-0.0171319	0.208915	0.103168	-0.417336	0.399101	-0.338863	-0.507451	-0.049459	1	0.231899	0.229974	0.516631	0.219155	0.165779	-0.364561	0.216486	-0.211177	0.237378	0.297703
Streptococcaceae	-0.0748223	-0.0669159	-0.0622121	-0.0394846	0.130217	0.245804	-0.00645855	0.0500732	0.231899	1	-0.312006	0.236316	-0.216632	-0.0427288	0.0707108	0.0409544	0.0124167	-0.0533432	0.0925088	0.301352	0.10975	0.128004	-0.0350241	0.210871	-0.0955288	0.338918	-0.0375093	-0.0381125	0.299277	0.283075	-0.0748223	-0.0669159	-0.0622121	-0.0394846	0.130217	0.245804	-0.00645855	0.0500732	0.231899	1	-0.312006	0.236316	-0.216632	-0.0427288	0.0707108	0.0409544	0.0124167	-0.0533432	0.0925088
Tannerellaceae	-0.00507596	0.632993	0.459498	-0.455356	0.479732	-0.731291	-0.633351	-0.309105	0.229974	-0.312006	1	0.0643102	0.639422	0.207489	-0.457683	-0.0731708	0.21802	0.477528	0.29846	-0.748262	-0.159984	0.226011	0.196816	-0.0924842	0.502481	0.149773	0.151191	0.514982	-0.702928	-0.402116	-0.00507596	0.632993	0.459498	-0.455356	0.479732	-0.731291	-0.633351	-0.309105	0.229974	-0.312006	1	0.0643102	0.639422	0.207489	-0.457683	-0.0731708	0.21802	0.477528	0.29846
Bifidobacteriaceae	-0.0687039	0.115831	0.131134	-0.193403	0.382308	-0.0374134	-0.334772	0.0959445	0.516631	0.236316	0.0643102	1	0.272125	0.259271	-0.111991	0.109014	0.0434786	0.324795	0.358044	-0.012795	0.105113	0.481696	0.114179	0.457706	0.323756	0.571215	0.188539	0.444367	-0.0260039	0.037354	-0.0687039	0.115831	0.131134	-0.193403	0.382308	-0.0374134	-0.334772	0.0959445	0.516631	0.236316	0.0643102	1	0.272125	0.259271	-0.111991	0.109014	0.0434786	0.324795	0.358044
Rikenellaceae	-0.162501	0.490236	0.407772	-0.41711	0.549947	-0.489125	-0.390789	-0.0966308	0.219155	-0.216632	0.639422	0.272125	1	0.41427	-0.281011	0.0285977	0.0686684	0.697064	0.537312	-0.549003	-0.17838	0.263722	0.301524	0.207807	0.567468	0.325764	0.38666	0.673655	-0.492416	-0.118618	-0.162501	0.490236	0.407772	-0.41711	0.549947	-0.489125	-0.390789	-0.0966308	0.219155	-0.216632	0.639422	0.272125	1	0.41427	-0.281011	0.0285977	0.0686684	0.697064	0.537312
Christensenellaceae	-0.348826	-0.142353	0.553213	-0.134229	0.393626	-0.152855	-0.140512	0.205949	0.165779	-0.0427288	0.207489	0.259271	0.41427	1	-0.13794	0.540472	-0.298315	0.603219	0.573178	-0.193199	0.177975	0.353776	0.0793584	0.359386	0.491694	0.447932	-0.0253707	0.396943	-0.130288	0.30669	-0.348826	-0.142353	0.553213	-0.134229	0.393626	-0.152855	-0.140512	0.205949	0.165779	-0.0427288	0.207489	0.259271	0.41427	1	-0.13794	0.540472	-0.298315	0.603219	0.573178
Veillonellaceae	-0.0275566	-0.328553	-0.395205	0.706181	-0.269566	0.720981	0.69468	0.481659	-0.364561	0.0707108	-0.457683	-0.111991	-0.281011	-0.13794	1	-0.0751816	-0.108767	-0.184016	-0.194658	0.568869	-0.0209606	-0.0702702	0.230159	0.116346	-0.227969	-0.123801	0.206181	-0.280201	0.616312	0.544538	-0.0275566	-0.328553	-0.395205	0.706181	-0.269566	0.720981	0.69468	0.481659	-0.364561	0.0707108	-0.457683	-0.111991	-0.281011	-0.13794	1	-0.0751816	-0.108767	-0.184016	-0.194658
Methanobacteriaceae	-0.222607	-0.343804	0.32803	-0.0531469	0.181092	0.0494556	-0.0238336	0.28312	0.216486	0.0409544	-0.0731708	0.109014	0.0285977	0.540472	-0.0751816	1	-0.4333	0.1814	0.353911	0.129538	0.316539	0.145884	-0.139121	0.161382	0.244739	0.389699	-0.224722	0.208204	0.0208056	0.423916	-0.222607	-0.343804	0.32803	-0.0531469	0.181092	0.0494556	-0.0238336	0.28312	0.216486	0.0409544	-0.0731708	0.109014	0.0285977	0.540472	-0.0751816	1	-0.4333	0.1814	0.353911
Fusobacteriaceae	0.277756	0.312611	0.0587892	0.0537162	0.0780692	-0.150389	-0.180633	-0.166978	-0.211177	0.0124167	0.21802	0.0434786	0.0686684	-0.298315	-0.108767	-0.4333	1	0.0915844	0.034365	-0.252702	-0.090148	0.170881	0.230681	-0.0639963	-0.0490398	0.104741	0.0877694	0.168524	-0.149738	-0.365787	0.277756	0.312611	0.0587892	0.0537162	0.0780692	-0.150389	-0.180633	-0.166978	-0.211177	0.0124167	0.21802	0.0434786	0.0686684	-0.298315	-0.108767	-0.4333	1	0.0915844	0.034365
Oscillospiraceae	-0.124286	0.275274	0.527718	-0.247516	0.604461	-0.405737	-0.335521	0.101402	0.237378	-0.0533432	0.477528	0.324795	0.697064	0.603219	-0.184016	0.1814	0.0915844	1	0.792233	-0.446797	0.0272488	0.321093	0.456708	0.2469	0.713524	0.540803	0.189	0.65192	-0.352058	0.119144	-0.124286	0.275274	0.527718	-0.247516	0.604461	-0.405737	-0.335521	0.101402	0.237378	-0.0533432	0.477528	0.324795	0.697064	0.603219	-0.184016	0.1814	0.0915844	1	0.792233
Ruminococcaceae	-0.17718	0.257021	0.493775	-0.232187	0.80024	-0.204313	-0.249612	0.18049	0.297703	0.0925088	0.29846	0.358044	0.537312	0.573178	-0.194658	0.353911	0.034365	0.792233	1	-0.240545	0.04904	0.250752	0.193144	0.336033	0.577184	0.771926	0.141864	0.637384	-0.183081	0.23857	-0.17718	0.257021	0.493775	-0.232187	0.80024	-0.204313	-0.249612	0.18049	0.297703	0.0925088	0.29846	0.358044	0.537312	0.573178	-0.194658	0.353911	0.034365	0.792233	1
Corynebacteriaceae	-0.203041	-0.524537	-0.402499	0.56714	-0.406562	0.855208	0.64758	0.461946	-0.251836	0.301352	-0.748262	-0.012795	-0.549003	-0.193199	0.568869	0.129538	-0.252702	-0.446797	-0.240545	1	0.089051	-0.0769481	-0.160638	-0.0398783	-0.4459	-0.00860463	-0.131862	-0.518262	0.757352	0.538769	-0.203041	-0.524537	-0.402499	0.56714	-0.406562	0.855208	0.64758	0.461946	-0.251836	0.301352	-0.748262	-0.012795	-0.549003	-0.193199	0.568869	0.129538	-0.252702	-0.446797	-0.240545
Akkermansiaceae	0.132447	-0.212842	0.121676	-0.004904	-0.119748	0.0479326	0.0926147	0.0235374	0.0343808	0.10975	-0.159984	0.105113	-0.17838	0.177975	-0.0209606	0.316539	-0.090148	0.0272488	0.04904	0.089051	1	0.102596	0.150441	-0.0557287	0.122052	0.0263057	-0.388316	-0.0844183	0.153946	0.115676	0.132447	-0.212842	0.121676	-0.004904	-0.119748	0.0479326	0.0926147	0.0235374	0.0343808	0.10975	-0.159984	0.105113	-0.17838	0.177975	-0.0209606	0.316539	-0.090148	0.0272488	0.04904
Acidaminococcaceae	-0.108111	-0.00583785	0.13693	-0.0409732	0.273525	-0.0695583	-0.223502	0.282769	0.265025	0.128004	0.226011	0.481696	0.263722	0.353776	-0.0702702	0.145884	0.170881	0.321093	0.250752	-0.0769481	0.102596	1	0.0752855	0.399082	0.473533	0.494656	0.151009	0.396003	-0.0645466	0.144253	-0.108111	-0.00583785	0.13693	-0.0409732	0.273525	-0.0695583	-0.223502	0.282769	0.265025	0.128004	0.226011	0.481696	0.263722	0.353776	-0.0702702	0.145884	0.170881	0.321093	0.250752
Desulfovibrionaceae	0.150537	0.022364	0.10051	0.0124563	0.0908713	-0.0696421	-0.0235962	0.0686429	-0.11693	-0.0350241	0.196816	0.114179	0.301524	0.0793584	0.230159	-0.139121	0.230681	0.456708	0.193144	-0.160638	0.150441	0.0752855	1	0.0467774	0.282482	0.114837	0.260338	0.129319	-0.107366	0.099045	0.150537	0.022364	0.10051	0.0124563	0.0908713	-0.0696421	-0.0235962	0.0686429	-0.11693	-0.0350241	0.196816	0.114179	0.301524	0.0793584	0.230159	-0.139121	0.230681	0.456708	0.193144
Peptostreptococcaceae	-0.280369	-0.155429	0.0206406	-0.0103552	0.344715	0.0848917	-0.144227	0.323442	0.333379	0.210871	-0.0924842	0.457706	0.207807	0.359386	0.116346	0.161382	-0.0639963	0.2469	0.336033	-0.0398783	-0.0557287	0.399082	0.0467774	1	0.162232	0.409037	0.0491845	0.400871	0.150022	0.131444	-0.280369	-0.155429	0.0206406	-0.0103552	0.344715	0.0848917	-0.144227	0.323442	0.333379	0.210871	-0.0924842	0.457706	0.207807	0.359386	0.116346	0.161382	-0.0639963	0.2469	0.336033
Marinifilaceae	-0.026378	0.249319	0.367302	-0.251713	0.484613	-0.377444	-0.422983	-0.0438705	0.335498	-0.0955288	0.502481	0.323756	0.567468	0.491694	-0.227969	0.244739	-0.0490398	0.713524	0.577184	-0.4459	0.122052	0.473533	0.282482	0.162232	1	0.470763	0.206181	0.673429	-0.438504	0.0454373	-0.026378	0.249319	0.367302	-0.251713	0.484613	-0.377444	-0.422983	-0.0438705	0.335498	-0.0955288	0.502481	0.323756	0.567468	0.491694	-0.227969	0.244739	-0.0490398	0.713524	0.577184
Coriobacteriaceae	-0.214787	0.0757125	0.324393	-0.198451	0.704567	-0.00866534	-0.259419	0.246944	0.364481	0.338918	0.149773	0.571215	0.325764	0.447932	-0.123801	0.389699	0.104741	0.540803	0.771926	-0.00860463	0.0263057	0.494656	0.114837	0.409037	0.470763	1	0.117194	0.532492	-0.0959513	0.3485	-0.214787	0.0757125	0.324393	-0.198451	0.704567	-0.00866534	-0.259419	0.246944	0.364481	0.338918	0.149773	0.571215	0.325764	0.447932	-0.123801	0.389699	0.104741	0.540803	0.771926
Sutterellaceae	0.109124	0.336285	-0.0575898	0.0200042	0.241595	-0.0469235	0.00625221	0.0557814	0.159896	-0.0375093	0.151191	0.188539	0.38666	-0.0253707	0.206181	-0.224722	0.0877694	0.189	0.141864	-0.131862	-0.388316	0.151009	0.260338	0.0491845	0.206181	0.117194	1	0.296998	-0.077105	0.0525146	0.109124	0.336285	-0.0575898	0.0200042	0.241595	-0.0469235	0.00625221	0.0557814	0.159896	-0.0375093	0.151191	0.188539	0.38666	-0.0253707	0.206181	-0.224722	0.0877694	0.189	0.141864
Erysipelotrichaceae	-0.0327759	0.411219	0.553922	-0.337673	0.672641	-0.435225	-0.502402	-0.109018	0.322045	-0.0381125	0.514982	0.444367	0.673655	0.396943	-0.280201	0.208204	0.168524	0.65192	0.637384	-0.518262	-0.0844183	0.396003	0.129319	0.400871	0.673429	0.532492	0.296998	1	-0.418005	-0.115264	-0.0327759	0.411219	0.553922	-0.337673	0.672641	-0.435225	-0.502402	-0.109018	0.322045	-0.0381125	0.514982	0.444367	0.673655	0.396943	-0.280201	0.208204	0.168524	0.65192	0.637384
Actinomycetaceae	-0.23809	-0.564175	-0.300538	0.729222	-0.367842	0.832611	0.736946	0.584511	-0.262236	0.299277	-0.702928	-0.0260039	-0.492416	-0.130288	0.616312	0.0208056	-0.149738	-0.352058	-0.183081	0.757352	0.153946	-0.0645466	-0.107366	0.150022	-0.438504	-0.0959513	-0.077105	-0.418005	1	0.606843	-0.23809	-0.564175	-0.300538	0.729222	-0.367842	0.832611	0.736946	0.584511	-0.262236	0.299277	-0.702928	-0.0260039	-0.492416	-0.130288	0.616312	0.0208056	-0.149738	-0.352058	-0.183081
Anaerovoracaceae	-0.392259	-0.477265	-0.0852718	0.443089	0.0510398	0.594416	0.535592	0.60924	-0.116839	0.283075	-0.402116	0.037354	-0.118618	0.30669	0.544538	0.423916	-0.365787	0.119144	0.23857	0.538769	0.115676	0.144253	0.099045	0.131444	0.0454373	0.3485	0.0525146	-0.115264	0.606843	1	-0.392259	-0.477265	-0.0852718	0.443089	0.0510398	0.594416	0.535592	0.60924	-0.116839	0.283075	-0.402116	0.037354	-0.118618	0.30669	0.544538	0.423916	-0.365787	0.119144	0.23857
[truncated: 11 more columns]

## Sheet: Supplementary Table 7
	Enterobacteriaceae	Bacteroidaceae	Clostridiaceae	Prevotellaceae	Lachnospiraceae	Family XI	Porphyromonadaceae	Campylobacteraceae	Lactobacillaceae	Streptococcaceae	Tannerellaceae	Bifidobacteriaceae	Rikenellaceae	Christensenellaceae	Veillonellaceae	Methanobacteriaceae	Fusobacteriaceae	Oscillospiraceae	Ruminococcaceae	Corynebacteriaceae	Akkermansiaceae	Acidaminococcaceae	Desulfovibrionaceae	Peptostreptococcaceae	Marinifilaceae	Coriobacteriaceae	Sutterellaceae	Erysipelotrichaceae	Actinomycetaceae	Anaerovoracaceae	Enterobacteriaceae	Bacteroidaceae	Clostridiaceae	Prevotellaceae	Lachnospiraceae	Family XI	Porphyromonadaceae	Campylobacteraceae	Lactobacillaceae	Streptococcaceae	Tannerellaceae	Bifidobacteriaceae	Rikenellaceae	Christensenellaceae	Veillonellaceae	Methanobacteriaceae	Fusobacteriaceae	Oscillospiraceae	Ruminococcaceae
Enterobacteriaceae	1	-0.179213	0.423403	-0.111112	0.0179213	-0.0967748	0.149651	0.0742994	-0.0899281	0.140668	-0.107914	0.115734	-0.182797	0.295965	0.0322871	-0.0444216	-0.509848	0.498211	0.354841	-0.149651	0.571487	-0.0415595	0.175835	-0.115108	0.299302	0.169065	0.130201	-0.0322583	0.309353	0.284702	1	-0.179213	0.423403	-0.111112	0.0179213	-0.0967748	0.149651	0.0742994	-0.0899281	0.140668	-0.107914	0.115734	-0.182797	0.295965	0.0322871	-0.0444216	-0.509848	0.498211	0.354841
Bacteroidaceae	-0.179213	1	-0.389155	0.242857	-0.335714	-0.0285714	-0.0545545	-0.311452	-0.301077	-0.70267	0.458784	-0.744174	0.264286	-0.409294	-0.284182	-0.173362	0.528447	-0.025	-0.0785714	-0.127294	0.265352	-0.0903508	0.0627054	-0.347672	0.0691023	-0.587817	-0.0378394	0.135714	-0.569896	-0.272772	-0.179213	1	-0.389155	0.242857	-0.335714	-0.0285714	-0.0545545	-0.311452	-0.301077	-0.70267	0.458784	-0.744174	0.264286	-0.409294	-0.284182	-0.173362	0.528447	-0.025	-0.0785714
Clostridiaceae	0.423403	-0.389155	1	-0.254588	-0.294594	0.134568	0.151852	0.0363962	0.222651	0.428211	-0.0839506	-0.031194	-0.1673	0.604276	-0.0582435	0.326793	-0.584939	0.0836502	0.20367	-0.0444444	0.189352	-0.475378	-0.0770029	-0.343102	0.2	0.156951	-0.0954169	-0.214581	0.251852	0.144444	0.423403	-0.389155	1	-0.254588	-0.294594	0.134568	0.151852	0.0363962	0.222651	0.428211	-0.0839506	-0.031194	-0.1673	0.604276	-0.0582435	0.326793	-0.584939	0.0836502	0.20367
Prevotellaceae	-0.111112	0.242857	-0.254588	1	0.0571429	0.357143	0.0400066	0.321663	-0.129033	-0.309839	0.0179213	0.11532	0.0214286	0.051832	0.496872	0.269265	-0.0178702	0.185714	-0.0642857	0.367333	0.333143	0.304934	0.106968	0.426526	0.28732	0.0394268	0.360375	0.467857	-0.0071685	0.218218	-0.111112	0.242857	-0.254588	1	0.0571429	0.357143	0.0400066	0.321663	-0.129033	-0.309839	0.0179213	0.11532	0.0214286	0.051832	0.496872	0.269265	-0.0178702	0.185714	-0.0642857
Lachnospiraceae	0.0179213	-0.335714	-0.294594	0.0571429	1	0.278571	0.367333	0.176149	-0.247313	0.496111	-0.351257	0.421639	-0.139286	0.0625559	0.559428	0.138321	-0.117433	0.267857	0.235714	0.258225	0.11815	0.274817	0.099591	0.476706	0.185485	0.516132	-0.131537	-0.275	0.494627	0.356423	0.0179213	-0.335714	-0.294594	0.0571429	1	0.278571	0.367333	0.176149	-0.247313	0.496111	-0.351257	0.421639	-0.139286	0.0625559	0.559428	0.138321	-0.117433	0.267857	0.235714
Family XI	-0.0967748	-0.0285714	0.134568	0.357143	0.278571	1	0.618284	0.183807	-0.50538	0.252666	-0.308246	0.106311	-0.175	0.343164	0.241287	0.387298	-0.502918	0.210714	0.157143	0.589188	0.213057	-0.361403	0.282175	0.254482	0.20367	0.111112	-0.214423	0.335714	0.630828	0.64738	-0.0967748	-0.0285714	0.134568	0.357143	0.278571	1	0.618284	0.183807	-0.50538	0.252666	-0.308246	0.106311	-0.175	0.343164	0.241287	0.387298	-0.502918	0.210714	0.157143
Porphyromonadaceae	0.149651	-0.0545545	0.151852	0.0400066	0.367333	0.618284	1	0.249574	-0.292002	0.214106	0.102201	-0.15597	0.320053	0.3349	0.540572	0.155884	-0.257373	0.461895	0.356423	0.0481481	0.185408	-0.306696	0.448871	-0.0401503	0.381481	0.0438003	-0.124776	0.156389	0.441653	0.792593	0.149651	-0.0545545	0.151852	0.0400066	0.367333	0.618284	1	0.249574	-0.292002	0.214106	0.102201	-0.15597	0.320053	0.3349	0.540572	0.155884	-0.257373	0.461895	0.356423
Campylobacteraceae	0.0742994	-0.311452	0.0363962	0.321663	0.176149	0.183807	0.249574	1	0.051241	-0.0171379	0.220336	0.512621	0.234865	0.564691	0.508478	0.41922	-0.24635	0.311452	0.342086	0.0493948	0.305973	0.285243	0.104146	0.228022	0.38476	0.440672	0.173879	0.347192	0.417614	0.37696	0.0742994	-0.311452	0.0363962	0.321663	0.176149	0.183807	0.249574	1	0.051241	-0.0171379	0.220336	0.512621	0.234865	0.564691	0.508478	0.41922	-0.24635	0.311452	0.342086
Lactobacillaceae	-0.0899281	-0.301077	0.222651	-0.129033	-0.247313	-0.50538	-0.292002	0.051241	1	0.220257	0.0971223	0.142859	0.028674	0.0573993	0.123767	0.240617	0.31257	-0.250898	-0.139786	-0.0876006	-0.169114	0.10201	-0.503445	0.129496	-0.0547504	0.244604	-0.126584	0.0250898	-0.147482	-0.0912506	-0.0899281	-0.301077	0.222651	-0.129033	-0.247313	-0.50538	-0.292002	0.051241	1	0.220257	0.0971223	0.142859	0.028674	0.0573993	0.123767	0.240617	0.31257	-0.250898	-0.139786
Streptococcaceae	0.140668	-0.70267	0.428211	-0.309839	0.496111	0.252666	0.214106	-0.0171379	0.220257	1	-0.607095	0.493157	-0.414963	0.430101	0.156904	0.381905	-0.533913	0.108812	0.315372	0.390649	-0.005001	-0.279942	-0.22381	0.209152	0.0694905	0.577481	-0.350793	-0.138321	0.664473	0.347452	0.140668	-0.70267	0.428211	-0.309839	0.496111	0.252666	0.214106	-0.0171379	0.220257	1	-0.607095	0.493157	-0.414963	0.430101	0.156904	0.381905	-0.533913	0.108812	0.315372
Tannerellaceae	-0.107914	0.458784	-0.0839506	0.0179213	-0.351257	-0.308246	0.102201	0.220336	0.0971223	-0.607095	1	-0.499103	0.820794	0.059193	0.0878927	-0.173985	0.471417	0.172044	0.265235	-0.708105	0.093304	0.0415595	0.379434	-0.431655	0.328502	-0.269784	0.244127	0.014337	-0.456835	-0.200751	-0.107914	0.458784	-0.0839506	0.0179213	-0.351257	-0.308246	0.102201	0.220336	0.0971223	-0.607095	1	-0.499103	0.820794	0.059193	0.0878927	-0.173985	0.471417	0.172044	0.265235
Bifidobacteriaceae	0.115734	-0.744174	-0.031194	0.11532	0.421639	0.106311	-0.15597	0.512621	0.142859	0.493157	-0.499103	1	-0.371186	0.367911	0.269621	0.398247	-0.453373	0.147754	0.183791	0.46057	-0.00390882	0.343781	-0.113519	0.699829	-0.0256892	0.777588	0.129091	0.237847	0.670896	0.288086	0.115734	-0.744174	-0.031194	0.11532	0.421639	0.106311	-0.15597	0.512621	0.142859	0.493157	-0.499103	1	-0.371186	0.367911	0.269621	0.398247	-0.453373	0.147754	0.183791
Rikenellaceae	-0.182797	0.264286	-0.1673	0.0214286	-0.139286	-0.175	0.320053	0.234865	0.028674	-0.414963	0.820794	-0.371186	1	0.103664	0.2395	-0.169674	0.311452	0.242857	0.371429	-0.509175	-0.218867	-0.0376462	0.534841	-0.329751	0.192759	-0.283156	0.362177	0.0642857	-0.31183	0.0836502	-0.182797	0.264286	-0.1673	0.0214286	-0.139286	-0.175	0.320053	0.234865	0.028674	-0.414963	0.820794	-0.371186	1	0.103664	0.2395	-0.169674	0.311452	0.242857	0.371429
Christensenellaceae	0.295965	-0.409294	0.604276	0.051832	0.0625559	0.343164	0.3349	0.564691	0.0573993	0.430101	0.059193	0.367911	0.103664	1	0.337209	0.67284	-0.69756	0.645219	0.729223	0.138328	0.378998	-0.0810116	0.317499	0.0556056	0.66616	0.577581	0.249783	0.189455	0.559643	0.485969	0.295965	-0.409294	0.604276	0.051832	0.0625559	0.343164	0.3349	0.564691	0.0573993	0.430101	0.059193	0.367911	0.103664	1	0.337209	0.67284	-0.69756	0.645219	0.729223
Veillonellaceae	0.0322871	-0.284182	-0.0582435	0.496872	0.559428	0.241287	0.540572	0.508478	0.123767	0.156904	0.0878927	0.269621	0.2395	0.337209	1	0.362725	-0.039605	0.473637	0.198392	0.0800848	0.202585	0.440854	0.260276	0.495069	0.527831	0.477132	0.307494	0.0643432	0.254709	0.575154	0.0322871	-0.284182	-0.0582435	0.496872	0.559428	0.241287	0.540572	0.508478	0.123767	0.156904	0.0878927	0.269621	0.2395	0.337209	1	0.362725	-0.039605	0.473637	0.198392
Methanobacteriaceae	-0.0444216	-0.173362	0.326793	0.269265	0.138321	0.387298	0.155884	0.41922	0.240617	0.381905	-0.173985	0.398247	-0.169674	0.67284	0.362725	1	-0.316393	0.320904	0.378077	0.62917	0.343069	0.00777616	-0.184762	0.440514	0.377502	0.690386	-0.00186097	0.28033	0.470129	0.463896	-0.0444216	-0.173362	0.326793	0.269265	0.138321	0.387298	0.155884	0.41922	0.240617	0.381905	-0.173985	0.398247	-0.169674	0.67284	0.362725	1	-0.316393	0.320904	0.378077
Fusobacteriaceae	-0.509848	0.528447	-0.584939	-0.0178702	-0.117433	-0.502918	-0.257373	-0.24635	0.31257	-0.533913	0.471417	-0.453373	0.311452	-0.69756	-0.039605	-0.316393	1	-0.441649	-0.449307	-0.350963	-0.249209	0.263715	-0.276844	-0.0563651	-0.259973	-0.33819	-0.155847	-0.15062	-0.691753	-0.467951	-0.509848	0.528447	-0.584939	-0.0178702	-0.117433	-0.502918	-0.257373	-0.24635	0.31257	-0.533913	0.471417	-0.453373	0.311452	-0.69756	-0.039605	-0.316393	1	-0.441649	-0.449307
Oscillospiraceae	0.498211	-0.025	0.0836502	0.185714	0.267857	0.210714	0.461895	0.311452	-0.250898	0.108812	0.172044	0.147754	0.242857	0.645219	0.473637	0.320904	-0.441649	1	0.775	-0.0327327	0.530705	0.237171	0.665784	0.150539	0.81468	0.415773	0.522544	0.25	0.340504	0.549182	0.498211	-0.025	0.0836502	0.185714	0.267857	0.210714	0.461895	0.311452	-0.250898	0.108812	0.172044	0.147754	0.242857	0.645219	0.473637	0.320904	-0.441649	1	0.775
Ruminococcaceae	0.354841	-0.0785714	0.20367	-0.0642857	0.235714	0.157143	0.356423	0.342086	-0.139786	0.315372	0.265235	0.183791	0.371429	0.729223	0.198392	0.378077	-0.449307	0.775	1	-0.0290957	0.424177	-0.161878	0.472135	-0.0931906	0.618284	0.426526	0.214423	0.192857	0.451616	0.389155	0.354841	-0.0785714	0.20367	-0.0642857	0.235714	0.157143	0.356423	0.342086	-0.139786	0.315372	0.265235	0.183791	0.371429	0.729223	0.198392	0.378077	-0.449307	0.775	1
Corynebacteriaceae	-0.149651	-0.127294	-0.0444444	0.367333	0.258225	0.589188	0.0481481	0.0493948	-0.0876006	0.390649	-0.708105	0.46057	-0.509175	0.138328	0.0800848	0.62917	-0.350963	-0.0327327	-0.0290957	1	0.0532554	-0.126512	-0.298621	0.602254	-0.174074	0.357702	-0.188999	0.396429	0.525603	0.451852	-0.149651	-0.127294	-0.0444444	0.367333	0.258225	0.589188	0.0481481	0.0493948	-0.0876006	0.390649	-0.708105	0.46057	-0.509175	0.138328	0.0800848	0.62917	-0.350963	-0.0327327	-0.0290957
Akkermansiaceae	0.571487	0.265352	0.189352	0.333143	0.11815	0.213057	0.185408	0.305973	-0.169114	-0.005001	0.093304	-0.00390882	-0.218867	0.378998	0.202585	0.343069	-0.249209	0.530705	0.424177	0.0532554	1	0.0530829	0.0210042	-0.0136068	0.680485	0.274081	-0.0820851	0.191751	0.277968	0.218939	0.571487	0.265352	0.189352	0.333143	0.11815	0.213057	0.185408	0.305973	-0.169114	-0.005001	0.093304	-0.00390882	-0.218867	0.378998	0.202585	0.343069	-0.249209	0.530705	0.424177
Acidaminococcaceae	-0.0415595	-0.0903508	-0.475378	0.304934	0.274817	-0.361403	-0.306696	0.285243	0.10201	-0.279942	0.0415595	0.343781	-0.0376462	-0.0810116	0.440854	0.00777616	0.263715	0.237171	-0.161878	-0.126512	0.0530829	1	0.106922	0.532717	0.272193	0.340032	0.547011	-0.0865862	-0.22291	-0.138013	-0.0415595	-0.0903508	-0.475378	0.304934	0.274817	-0.361403	-0.306696	0.285243	0.10201	-0.279942	0.0415595	0.343781	-0.0376462	-0.0810116	0.440854	0.00777616	0.263715	0.237171	-0.161878
Desulfovibrionaceae	0.175835	0.0627054	-0.0770029	0.106968	0.099591	0.282175	0.448871	0.104146	-0.503445	-0.22381	0.379434	-0.113519	0.534841	0.317499	0.260276	-0.184762	-0.276844	0.665784	0.472135	-0.298621	0.0210042	0.106922	1	-0.0166581	0.465774	-0.0666324	0.57597	0.0885253	0.112905	0.34933	0.175835	0.0627054	-0.0770029	0.106968	0.099591	0.282175	0.448871	0.104146	-0.503445	-0.22381	0.379434	-0.113519	0.534841	0.317499	0.260276	-0.184762	-0.276844	0.665784	0.472135
Peptostreptococcaceae	-0.115108	-0.347672	-0.343102	0.426526	0.476706	0.254482	-0.0401503	0.228022	0.129496	0.209152	-0.431655	0.699829	-0.329751	0.0556056	0.495069	0.440514	-0.0563651	0.150539	-0.0931906	0.602254	-0.0136068	0.532717	-0.0166581	1	0.0219001	0.654676	0.169984	0.272403	0.438849	0.408803	-0.115108	-0.347672	-0.343102	0.426526	0.476706	0.254482	-0.0401503	0.228022	0.129496	0.209152	-0.431655	0.699829	-0.329751	0.0556056	0.495069	0.440514	-0.0563651	0.150539	-0.0931906
Marinifilaceae	0.299302	0.0691023	0.2	0.28732	0.185485	0.20367	0.381481	0.38476	-0.0547504	0.0694905	0.328502	-0.0256892	0.192759	0.66616	0.527831	0.377502	-0.259973	0.81468	0.618284	-0.174074	0.680485	0.272193	0.465774	0.0219001	1	0.354052	0.31561	0.116383	0.178851	0.333333	0.299302	0.0691023	0.2	0.28732	0.185485	0.20367	0.381481	0.38476	-0.0547504	0.0694905	0.328502	-0.0256892	0.192759	0.66616	0.527831	0.377502	-0.259973	0.81468	0.618284
Coriobacteriaceae	0.169065	-0.587817	0.156951	0.0394268	0.516132	0.111112	0.0438003	0.440672	0.244604	0.577481	-0.269784	0.777588	-0.283156	0.577581	0.477132	0.690386	-0.33819	0.415773	0.426526	0.357702	0.274081	0.340032	-0.0666324	0.654676	0.354052	1	0.0958423	0.0501795	0.633094	0.361352	0.169065	-0.587817	0.156951	0.0394268	0.516132	0.111112	0.0438003	0.440672	0.244604	0.577481	-0.269784	0.777588	-0.283156	0.577581	0.477132	0.690386	-0.33819	0.415773	0.426526
Sutterellaceae	0.130201	-0.0378394	-0.0954169	0.360375	-0.131537	-0.214423	-0.124776	0.173879	-0.126584	-0.350793	0.244127	0.129091	0.362177	0.249783	0.307494	-0.00186097	-0.155847	0.522544	0.214423	-0.188999	-0.0820851	0.547011	0.57597	0.169984	0.31561	0.0958423	1	0.111716	-0.26221	0.0091747	0.130201	-0.0378394	-0.0954169	0.360375	-0.131537	-0.214423	-0.124776	0.173879	-0.126584	-0.350793	0.244127	0.129091	0.362177	0.249783	0.307494	-0.00186097	-0.155847	0.522544	0.214423
Erysipelotrichaceae	-0.0322583	0.135714	-0.214581	0.467857	-0.275	0.335714	0.156389	0.347192	0.0250898	-0.138321	0.014337	0.237847	0.0642857	0.189455	0.0643432	0.28033	-0.15062	0.25	0.192857	0.396429	0.191751	-0.0865862	0.0885253	0.272403	0.116383	0.0501795	0.111716	1	0.283156	0.447347	-0.0322583	0.135714	-0.214581	0.467857	-0.275	0.335714	0.156389	0.347192	0.0250898	-0.138321	0.014337	0.237847	0.0642857	0.189455	0.0643432	0.28033	-0.15062	0.25	0.192857
Actinomycetaceae	0.309353	-0.569896	0.251852	-0.0071685	0.494627	0.630828	0.441653	0.417614	-0.147482	0.664473	-0.456835	0.670896	-0.31183	0.559643	0.254709	0.470129	-0.691753	0.340504	0.451616	0.525603	0.277968	-0.22291	0.112905	0.438849	0.178851	0.633094	-0.26221	0.283156	1	0.704455	0.309353	-0.569896	0.251852	-0.0071685	0.494627	0.630828	0.441653	0.417614	-0.147482	0.664473	-0.456835	0.670896	-0.31183	0.559643	0.254709	0.470129	-0.691753	0.340504	0.451616
Anaerovoracaceae	0.284702	-0.272772	0.144444	0.218218	0.356423	0.64738	0.792593	0.37696	-0.0912506	0.347452	-0.200751	0.288086	0.0836502	0.485969	0.575154	0.463896	-0.467951	0.549182	0.389155	0.451852	0.218939	-0.138013	0.34933	0.408803	0.333333	0.361352	0.0091747	0.447347	0.704455	1	0.284702	-0.272772	0.144444	0.218218	0.356423	0.64738	0.792593	0.37696	-0.0912506	0.347452	-0.200751	0.288086	0.0836502	0.485969	0.575154	0.463896	-0.467951	0.549182	0.389155
[truncated: 11 more columns]

## Sheet: Supplementary Table 8
Cluster Name	Key Marker Characteristics	Cluster Annotation
Neutrophils (gated CD3-, CD19-, CD66b+)
N1	CD16_lo/int, CD11b_lo/int	Immature Neutrophils
N2	CD16_lo/int, CD11b_lo/int	Immature Neutrophils
N3	CD16_hi, CD11b_hi, CD62L_hi	Mature neutrophils (naïve, CD62L_hi)
N4	CD123+, CD16_lo/int, CD11b_lo/int	CD123+ Immature Neutrophils
N5	CD16_hi, CD11b_hi, CD62L_hi	Mature neutrophils (naïve, CD62L_hi)
N6	CD62L_lo, CXCR4 (CD184)_hi	Aged neutrophils
N7	CD16_hi, CD11b_hi, CD62L_hi	Mature neutrophils (naïve, CD62L_hi)
N8	CD16_lo/intCD11b_lo/int	Immature Neutrophils
N9	CD16_hi, CD11b_hi, CD62L_lo	Mature neutrophils (activated, CD62L_lo)
Other innate immune cells (gated CD3-, CD19-, CD66b-)
Monocytes
Classical monocytes (CM)_1	CD14_hi, CD16_lo	Classical monocytes
Classical monocytes (CM)_2	CD14_hi, CD16_lo	Classical monocytes
Classical monocytes (CM)_3	CD14_hi, CD16_lo, HLA-DR_hi	HLA-DR+ classical monocytes
Classical monocytes (CM)_4	CD14_hi, CD16_lo, HLA-DR_hi	HLA-DR+ classical monocytes
Classical monocytes (CM)_5	CD14_hi, CD16_lo	Classical monocytes
Classical monocytes (CM)_6	CD14_hi, CD16_lo	Classical monocytes
Intermediate monocytes (IM)_1	CD14_int, CD16_int, HLA-DR_hi	HLA-DR+ intermediate monocytes
Intermediate monocytes (IM)_2	CD14_int, CD16_int, HLA-DR_hi	HLA-DR+ intermediate monocytes
Non-classical monocytes (NC)_1	CD14_lo, CD16_hi	Non-classical monocyte
Non-classical monocytes (NC)_2	CD14_lo, CD16_hi	Non-classical monocytes
Non-classical monocytes (NC)_3	CD14_lo, CD16_hi	Non-classical monocytes
Other monocytes		Other monocytes not otherwise specified
Dendritic Cells
DC_1	CD11c_lo, CD123_hi	Plasmacytoid dendritic cells
DC_2	CD11c_hi, CD123_lo	Classical dendritic cells
DC_3	CD11c_hi, CD123_lo	HLA-DR_hi Classical dendritic cells
NK Cells
NK_1	CD56+/int, CD16_hi	CD16_hi CD56_int NK cells
NK_2	CD56+/int, CD16_hi, IFNg_hi	IFNg_hi CD16_hi CD56_int NK cells NK cell
NK_3	CD56+/int, CD16_lo	CD16_lo CD56_int NK cells
NK_4	CD56+/int, CD16_hi, CD11b_hi	CD11b_hi, CD16_lo CD56_hi NK cells
T cells (gated CD3+ CD19-)
CD4_1	CD4+, CD45RA+, CD62L+	CD45RA_hi CD4 T cells
CD4_2	CD4+, PD-1+	PD-1+ CD4 T cells
CD4_3	CD4+, PD-1+	PD-1+ CD4 T cells
CD4_4	CD4+, CD25+, FoxP3+	Treg
CD4_5	CD4+, CD127+, IL-4+	CD127+ IL-4+ CD4 T cells
CD8_1	CD8+, CD127+, IFNg+	CD127+ IFNg+ CD8 T cells
CD8_2	CD8+, CD45Ra+	CD45RA_hi CD8 T cells
CD8_3	CD8+	CD8 T cells
CD8_4	CD8+, CD45RA_hi, CD6L_hi	CD45RA_hi CD8 T cells
CD8_5	CD8+, CD45RA_lo, CD127+	CD127+ CD8 T cells
CD8_6	CD8+, PD-1+	PD-1+ CD8 T cells
DNT_1	CD3+, CD4-, CD8-	Double negative (DN) T cells
DNT_2	CD3+, CD4-, CD8-	Double negative (DN) T cells
DNT_3	CD3+, CD4-, CD8-	Double negative (DN) T cells
B cells (gated CD19+ CD3-)
B1	CD19+, HLA-DR_hi	HLA-DR_hi B cell
B2	CD19+, CD62L_lo, HLA-DR_lo	Naïve B cells
B3	CD19+, CD62L_hi, HLA-DR_hi	CD62L_hi HLA-DR_hi B cell
B4	CD19+, CD62L_hi, HLA-DR_lo	CD62L_hi HLA-DR_lo B cell

## Sheet: Supplementary Table 9
	N8	N9	N5	N7	N3	N6	N2	N4	N1	B1	B2	B3	B4	CD4_1	CD4_2	CD4_3	CD4_4	CD4_5	CD8_1	CD8_2	CD8_3	CD8_4	CD8_5	CD8_6	DNT_1	DNT_2	DNT_3	Other Monocyte	Non-classical Monocyte_3	DC_2	DC_3	Classical Monocyte_1	Classical Monocyte_2	Classical Monocyte_3	Classical Monocyte_4	Classical Monocyte_5	Classical Monocyte_6	Intermediate Monocyte_1	Intermediate Monocyte_2	NK_1	NK_2	NK_3	NK_4	Nonclassical Monocyte_1	Nonclassical Monocyte_2	DC_1	DC_1
Enterobacteriaceae	-0.110334	-0.190508	-0.220362	-0.196683	-0.550256	-0.151292	0.180301	0.239959	0.214295	-0.077877	0.0246019	-0.218525	-0.181358	-0.127737	0.0304175	-0.102883	-0.174279	-0.236183	-0.264761	-0.166624	-0.233739	-0.13631	-0.368155	0.159594	0.0211278	-0.397295	-0.045371	0.402756	0.0179136	-0.145934	-0.46864	0.240929	-0.484664	-0.105565	-0.3284	0.171426	0.155346	-0.182679	-0.0684022	-0.136004	0.0862729	-0.134983	-0.100689	-0.055014	-0.125532	-0.372145	0.0382214
Bacteroidaceae	0.127245	0.000102041	-0.0691837	-0.0719388	-0.183729	0.0525524	0.0422449	0.226837	0.0929616	-0.156939	-0.0475073	-0.319184	-0.0411328	-0.17949	-0.026532	-0.0539796	0.0312245	-0.147755	-0.0353061	0.014898	-0.011837	-0.275102	0.034898	0.0793428	-0.0695918	-0.243469	-0.0763814	0.00571429	0.084239	0.0961759	-0.100306	0.0155102	-0.0467347	0.058675	0.097449	-0.0476033	0.108367	-0.265489	-0.273896	-0.341633	-0.159692	0.156327	-0.0755102	-0.160816	-0.151581	-0.044746	0.0938993
Prevotellaceae	-0.0781633	-0.0361224	-0.0244898	0.0605102	0.154596	-0.0557667	0.0656122	-0.194592	0.0108166	0.267551	0.0799612	0.289898	-0.0679408	0.158061	-0.022144	-0.0260204	-0.10602	0.11949	0.0870408	-0.0244898	0.0971964	0.31398	0.0513265	-0.0636783	0.0494898	0.309694	-0.0340834	0.122449	0.0436757	-0.102911	0.22898	-0.0428571	0.14102	-0.0628077	0.0389796	0.113523	0.00581633	0.179749	0.105282	0.253673	0.0634888	-0.144388	0.0668367	0.00642857	0.0165784	0.198117	-0.0250626
Lachnospiraceae	0.0355102	-0.0413265	-0.0846939	-0.127755	0.116227	-0.128983	-0.0261224	-0.0102041	-0.00816347	-0.153061	-0.13696	-0.117653	0.091321	-0.159286	0.0914843	0.0293878	0.0459184	-0.0691837	0.0233673	0.049898	-0.0412255	-0.114286	0.0843878	0.121948	0.00561224	-0.0530612	0.258636	-0.116429	-0.116383	-0.0330621	-0.141531	0.0368367	0.000306122	0.000969412	0.00489796	-0.188423	0.0539796	-0.0306727	-0.0521051	-0.0845918	-0.149485	0.0859184	0.0442857	0.0044898	-0.039974	0.0246435	-0.0118324
Family XI	-0.0369388	0.0886735	0.0829592	0.172755	0.22373	0.0111227	0.0271429	-0.0964286	0.0208679	0.23102	0.213298	0.215612	0.144221	0.184796	0.136282	0.0556122	0.120816	0.171429	0.0803061	0.0828571	0.109186	0.0887755	0.0772449	-0.0428604	-0.104388	0.321429	-0.134088	-0.130612	-0.0630644	-0.0361234	0.283571	-0.077551	0.21	0.147963	0.126122	-0.0625526	-0.216327	0.121568	0.120031	0.149898	0.0298561	-0.05	0.0554082	0.0456122	0.031814	0.12536	-0.118541
Porphyromonadaceae	-0.0364805	0.0473481	0.0434195	0.127248	-0.00142864	0.0229604	0.134901	-0.046991	0.136844	0.212352	0.157911	0.200158	-0.153459	0.014082	0.0936551	0.179545	0.114187	0.272252	0.246027	0.199495	0.352263	-0.0161229	0.238169	0.0325033	-0.0692875	0.225108	-0.132714	0.0578076	0.0225272	0.28629	0.34608	-0.0740835	0.313477	0.0685239	0.21174	0.154472	0.0104595	0.0668334	0.15216	0.121075	0.0847475	0.0314804	-0.111993	0.0347968	-0.060195	0.075412	-0.0607903
Campylobacteraceae	0.154139	0.0564851	-0.0630124	-0.05998	0.120914	-0.121891	0.112405	0.00205587	0.0639906	0.227996	0.141388	0.185337	-0.0264646	-0.177884	-0.125183	0.150644	0.0682035	0.22373	0.220184	0.0775063	0.375977	-0.151312	0.252872	-0.0973015	-0.286537	0.140879	-0.0887668	0.0981678	0.109044	-0.106857	0.230772	-0.0559197	0.244237	0.0463097	0.190733	-0.0386771	0.255185	0.350685	0.300337	0.305862	0.234441	-0.273122	-0.204354	0.111942	-0.0148277	0.0114618	0.000271393
Bifidobacteriaceae	0.0208096	-0.015219	-0.15219	-0.109018	0.0207584	-0.180872	0.102909	0.0123201	0.0587551	-0.05601	-0.141859	0.00403769	0.10615	-0.00465887	0.131283	-0.160679	-0.00942128	-0.105912	-0.123305	-0.0454499	-0.24703	0.0384098	-0.214101	0.0230373	0.146599	-0.0552853	0.206709	-0.0276427	-0.170989	-0.439084	-0.293198	0.316286	-0.279947	0.225961	-0.215758	-0.239783	-0.0885186	0.235293	0.182105	0.0901751	0.242698	-0.243918	0.0325086	0.192877	-0.00838401	-0.0180148	0.126441
Rikenellaceae	-0.000102067	0.0363358	0.0726206	0.00673641	-0.147286	0.141417	-0.137637	0.129013	-0.106254	0.0662414	0.157692	0.110334	0.190979	0.00887982	0.0693325	0.27109	0.118806	-0.0253126	0.147334	0.199132	0.0932915	-0.131819	0.0448074	0.140123	0.142638	-0.25481	0.113377	-0.124981	-0.127182	0.184261	-0.134371	0.207043	0.0454198	0.13662	-0.109926	0.113348	0.238428	-0.0258308	0.0662838	-0.0994642	0.0649344	0.0791528	0.0911967	0.130186	-0.115484	-0.0416188	-0.037027
Tannerellaceae	-0.1968	-0.103344	-0.164674	-0.0209557	0.0161399	-0.170929	0.18066	0.00691693	0.120255	-0.224109	-0.224066	-0.186142	-0.245505	-0.374846	0.0469863	0.0520051	-0.145461	-0.158372	0.131063	0.233741	0.131681	-0.28508	0.169644	-0.086622	-0.020802	-0.0209557	-0.0422979	0.144948	-0.0731183	0.121869	-0.0232101	0.0240812	0.0166519	-0.12046	0.027719	-0.0125533	0.144436	-0.069908	-0.0103012	-0.0773672	-0.0863856	0.0450881	-0.173077	-0.0744467	-0.0687728	-0.0779584	-0.0744473
Veillonellaceae	-0.0949514	-0.166331	-0.225567	-0.0694405	0.0220419	-0.237512	0.152708	-0.117095	0.10526	-0.00244904	-0.00211773	-0.0290314	-0.199377	0.0541851	0.0182412	-0.0865838	-0.117248	0.0479094	-0.0273987	0.0576035	0.099801	0.0772979	0.0240312	-0.258037	-0.146585	0.174851	-0.147256	0.0554096	-0.0648009	0.0645951	0.127095	-0.15179	-0.0253578	0.0286239	0.105921	-0.116026	-0.1423	-0.0229158	-0.00186277	0.05643	-0.0489193	-0.037552	-0.169698	-0.0897472	-0.0532484	-0.165059	-0.0994463
Oscillospiraceae	0.0419431	-0.100725	0.00744974	0.0245943	0.142212	0.0173492	-0.13134	-0.0597	-0.18288	-0.0825594	-0.139372	-0.0813348	0.00593519	-0.22686	0.0400572	0.126952	0.109195	0.0699051	0.190223	0.100112	0.0428116	-0.269619	0.18308	0.127676	0.137361	0.0274518	0.181865	-0.127666	-0.0176047	0.0712336	0.0281661	0.067762	0.0722523	0.0812349	0.029901	-0.118638	0.00796	0.0468048	0.0351656	0.0110215	-0.0499694	0.151036	0.0282682	0.0586795	-0.121639	0.0951652	-0.0989497
Ruminococcaceae	0.0577551	0.017449	0.00204082	0.0892857	0.281691	0.0105615	-0.22898	-0.0709184	-0.136483	-0.0334694	0.0384242	-0.0586735	0.134961	-0.25398	-0.00561253	0.171531	0.123571	0.0934694	0.185306	0.0759184	0.138065	-0.197653	0.245306	0.0414828	0.060102	0.174184	0.31619	-0.190102	-0.00270422	-0.0285211	0.0641837	-0.0384694	0.168469	0.0862267	0.0805102	-0.282048	0.060102	0.0952843	0.06716	0.112959	0.0258753	0.0744898	0.064898	0.132857	-0.0118786	0.171331	-0.0296385
Acidaminococcaceae	-0.0764055	0.0547677	-0.0725749	-0.0222591	0.268462	-0.0872267	0.0576665	-0.137178	-0.0542514	-0.0894504	-0.147088	0.106015	0.101115	-0.118646	-0.180049	-0.0868621	0.0731961	-0.0533182	-0.0278497	-0.195673	-0.128122	-0.0450358	0.0243297	-0.270857	-0.020292	0.0200849	0.121913	-0.178487	-0.117565	-0.196195	0.00631536	-0.00403769	0.147945	-0.0416721	-0.0573559	-0.208982	-0.0868621	0.249378	0.190648	0.16275	0.231255	-0.25893	0.173	0.112434	0.0101132	0.341038	-0.0489579
Coriobacteriaceae	0.183767	0.0851021	0.0151155	-0.11906	0.295225	-0.0791511	-0.101149	-0.0868621	-0.0854149	-0.0451393	-0.0417292	0.0212238	0.224862	-0.315872	-0.0364964	0.0750596	0.0624289	-0.00641889	0.05249	0.0289886	0.0429145	-0.214412	0.155192	0.145989	-0.143079	0.0953516	0.277631	-0.101046	-0.00455558	-0.243251	-0.0663631	-0.0471064	-0.0336474	-0.00610846	-0.0873798	-0.382296	0.0385134	0.23053	0.150261	0.270008	0.0884422	-0.0701937	-0.0550782	0.130345	0.0577973	0.0881067	-0.115975

## Sheet: Supplementary Table 10
	N8	N9	N5	N7	N3	N6	N2	N4	N1	B1	B2	B3	B4	CD4_1	CD4_2	CD4_3	CD4_4	CD4_5	CD8_1	CD8_2	CD8_3	CD8_4	CD8_5	CD8_6	DNT_1	DNT_2	DNT_3	Other Monocyte	Non-classical Monocyte_3	DC_2	DC_3	Classical Monocyte_1	Classical Monocyte_2	Classical Monocyte_3	Classical Monocyte_4	Classical Monocyte_5	Classical Monocyte_6	Intermediate Monocyte_1	Intermediate Monocyte_2	NK_1	NK_2	NK_3	NK_4	Nonclassical Monocyte_1	Nonclassical Monocyte_2	DC_1
Enterobacteriaceae	0.207877	0.268012	0.179836	-0.0678337	-0.392333	0.0752928	0.423292	0.230894	0.300036	-0.0827458	0.147581	-0.21971	-0.0245722	-0.0467623	0.107793	-0.217206	-0.0568117	-0.24143	-0.451495	-0.170759	-0.290704	-0.0337953	-0.337386	0.31172	-0.0484662	-0.198647	-0.147257	0.440149	0.313814	-0.0496799	-0.192641	0.151471	0.112246	-0.170597	-0.272226	0.321501	0.398655	0.135047	0.19444	0.198184	0.0785952	-0.174738	-0.234145	0.200511	0.205394	-0.333495
Bacteroidaceae	0.208492	0.119034	-0.0214731	-0.140102	-0.0862977	0.0175033	0.303784	0.238473	0.287914	-0.00575318	-0.000729276	-0.0295762	-0.0443526	0.144964	0.0465945	-0.0519428	-0.0472409	-0.191314	-0.187748	-0.140264	-0.215785	0.131837	-0.0879183	0.0797407	0.0946477	-0.135894	0.0284418	0.251114	0.0299015	0.202982	-0.0898631	0.0230938	-0.162629	-0.0676606	0.197796	0.111255	0.319828	-0.171519	-0.197731	-0.240943	-0.233314	0.131275	-0.0790081	-0.133625	-0.229435	-0.126489
Prevotellaceae	-0.133463	-0.19043	-0.146509	-0.0241481	-0.0288481	-0.120908	0.0281998	-0.11831	0.0321718	-0.0151534	0.0437584	-0.0630444	0.146402	-0.0612617	0.247204	0.172285	0.125927	0.0307929	0.0444066	0.279567	0.212876	0.0689599	0.0699323	0.231654	0.0373177	0.137196	0.0793323	-0.0753616	-0.143274	-0.143025	-0.0427859	0.3495	0.125927	0.274219	-0.124792	-0.0926219	-0.132896	0.0576619	-0.0470846	0.0183977	0.00713678	0.0401945	0.0559968	0.0119935	-0.0352991	0.232973
Lachnospiraceae	0.0208249	-0.0577749	-0.105421	-0.0734949	0.0991006	0.0634496	-0.0670124	0.0509683	0.11912	0.197472	-0.0294141	0.325176	0.0261088	0.280447	0.13873	0.161096	0.190503	0.164411	0.25711	0.15566	0.125679	0.282068	0.295519	0.0777958	0.23354	0.162392	0.233449	-0.119682	-0.180868	0.185803	0.141885	-0.110607	-0.326149	0.0697674	0.18159	0.0436756	0.039624	-0.233477	-0.152107	-0.0761002	-0.137945	0.0841133	-0.0241481	-0.0925408	-0.235291	0.166842
Family XI	-0.0444066	-0.045379	-0.16774	0.047648	0.0530773	-0.226013	-0.223816	-0.265791	-0.19295	0.0354929	0.0688789	-0.0242292	0.301399	-0.144646	0.242423	0.163695	0.0747944	0.195049	0.0848426	0.260038	0.205259	-0.0573721	0.145456	0.136229	0.0310373	0.112885	0.0505652	-0.196426	-0.0672609	-0.183056	0.17009	0.197885	-0.0246343	0.377699	0.0108586	-0.185082	-0.251124	0.152549	0.148183	0.259513	0.224727	0.0490276	0.154538	0.277512	0.0918266	0.181516
Porphyromonadaceae	-0.0413032	0.011117	-0.190449	0.0935612	0.0201242	-0.323379	-0.188258	-0.219175	-0.111012	-0.179657	-0.041709	-0.25991	0.0518047	-0.310626	0.0920637	0.0250751	-0.0332698	0.187934	0.144277	0.174058	0.283524	-0.222177	0.181118	-0.0156218	-0.18222	0.0404123	-0.0438188	-0.161318	0.0447132	-0.131213	0.0896662	0.0471457	0.0486875	0.213819	0.062888	-0.210979	-0.19402	0.16088	0.13942	0.157367	0.0377634	-0.0962429	-0.200479	0.202061	0.0193436	0.0228831
Campylobacteraceae	0.018213	0.0336615	-0.159201	-0.00357755	0.193269	-0.174819	-0.335151	-0.111554	-0.178072	0.132938	-0.037239	0.0825275	-0.0421448	-0.0791126	0.0402897	0.162013	0.124645	0.31271	0.415402	0.280106	0.365723	0.0672416	0.38044	-0.117255	-0.0929387	0.195391	0.275065	-0.295717	-0.0704968	-0.214409	0.0782995	0.0833406	-0.0919592	0.353364	0.0279699	-0.348811	-0.154404	0.120189	-0.0382585	0.14158	0.137034	-0.259545	-0.0956626	0.136156	0.0585955	0.0735836
Bifidobacteriaceae	-0.0207243	0.0145318	-0.130373	0.0340176	0.112704	0.177114	-0.157868	-0.0233665	-0.0223766	0.320608	0.108576	0.391781	0.0984012	0.324241	0.18888	0.213321	0.269004	0.211785	0.183877	0.0586226	-0.0725765	0.297902	0.0330268	0.158335	0.477753	0.104204	0.386001	-0.203776	-0.225665	-0.0814111	0.149364	0.138713	-0.137804	0.281223	0.00569713	0.0132933	-0.163648	0.176672	0.257837	0.24609	0.29112	-0.109488	0.278758	0.309928	-0.0888401	0.153905
Rikenellaceae	-0.168045	0.0396401	0.0808204	0.111462	-0.093061	0.286571	-0.0788748	0.201767	-0.0435329	0.328713	0.197957	0.383998	0.149416	0.449903	0.0961453	0.108873	0.184014	0.0432879	0.142834	0.152481	-0.00575551	0.335927	0.0631485	0.0631131	0.409996	0.0487212	0.265888	-0.0825227	-0.199911	0.0252918	0.0341278	0.107652	-0.0878729	0.172017	-0.0134566	0.116488	0.102951	-0.120883	-0.147507	-0.0453219	0.0303424	-0.0602327	0.186373	0.0189291	-0.101746	0.194715
Tannerellaceae	-0.0491099	0.113475	0.0297759	-0.0846779	-0.197174	0.142726	0.086391	0.283973	0.225939	0.0398916	-0.145698	-0.0181919	-0.235138	0.117391	0.157452	0.0229651	0.161361	-0.04136	0.123917	0.238289	0.0421758	0.100259	0.0377706	0.0562117	0.150436	0.0141951	0.210226	0.151409	-0.0500093	0.019334	-0.0613466	0.129464	0.031897	-0.0449494	0.0960172	0.425266	0.214305	-0.0270242	-0.0673072	-0.0740031	0.00359234	-0.0501724	-0.123596	-0.0819891	0.0379925	0.0436442
Veillonellaceae	0.104291	-0.011993	-0.14813	0.0129654	0.0217981	-0.235697	-0.150075	-0.164256	-0.123906	0.177464	0.0313602	0.0254447	0.0619501	0.0650703	0.303485	0.237601	0.111665	0.317086	0.0927029	0.311495	0.268709	0.106155	0.176816	0.0944933	0.0835494	0.340924	0.185406	-0.0772254	-8.10373e-05	-0.242292	0.10186	0.27114	0.0871926	0.368056	0.0339532	-0.217576	-0.109234	0.206967	0.0804733	0.252948	0.165119	-0.049919	0.0351702	0.316775	0.0287924	0.110044
Oscillospiraceae	-0.0765864	-0.135262	0.042548	0.00478159	0.0141827	0.238603	-0.140773	0.0509766	-0.138023	0.299943	0.127968	0.448254	0.0677155	0.348732	0.0467642	0.138023	0.133803	0.147419	0.243861	0.124726	0.0268255	0.314693	0.156658	-0.00591668	0.377518	0.171334	0.41146	-0.170435	-0.191028	-0.0929573	0.0423859	0.0509766	-0.156982	0.158603	-0.0790177	0.0328228	-0.00932004	-0.0458269	-0.104312	0.0226149	0.0203585	-0.102038	0.126677	0.00680796	-0.0800428	0.203825
Ruminococcaceae	-0.0934322	-0.110125	-0.0725254	0.0440015	0.0889753	0.151783	-0.199587	-0.101049	-0.0762561	0.235485	0.0473239	0.40833	0.0377458	0.239455	0.0611021	0.144408	0.123415	0.191726	0.336615	0.160609	0.0628013	0.259147	0.269114	0.0151141	0.318436	0.12731	0.360763	-0.22568	-0.163128	0.0289291	0.171954	-0.0457842	-0.215956	0.185487	0.021555	-0.0232568	-0.108667	-0.069097	-0.0361846	0.0561657	0.0274117	-0.00364668	0.116937	-0.000931929	-0.1268	0.231676
Acidaminococcaceae	-0.0885863	0.0724647	-0.0385766	0.0912184	0.03578	0.234183	-0.213775	-0.0454858	-0.102491	0.211472	0.0296933	0.315275	0.00691372	0.349986	0.208108	0.135558	0.304089	0.095989	0.238286	0.178571	-0.0291998	0.265759	0.130371	-0.124788	0.352468	0.105864	0.4732	-0.245689	-0.298919	-0.0838156	0.0426892	0.305898	-0.00814303	0.232858	-0.112933	0.0454858	-0.0895733	0.0152291	-0.0181793	0.0301917	0.16999	-0.0891657	0.263878	0.0950059	-0.0842915	0.130864
Coriobacteriaceae	-0.0741156	-0.0409931	-0.0590301	0.109206	0.149461	0.190462	-0.313024	-0.0455024	-0.134627	0.234563	0.0713281	0.316549	0.147138	0.221281	0.207475	0.17804	0.244319	0.254813	0.423623	0.238744	0.100187	0.296708	0.229316	0.0570671	0.303444	0.175663	0.514464	-0.334996	-0.205589	-0.0905948	0.254567	0.0729678	-0.22784	0.292937	-0.0322206	-0.0688685	-0.11724	0.0740937	0.122087	0.30061	0.281359	-0.0874009	0.0893687	0.239	-0.0713456	0.167826

[truncated: 7 more sheets: Supplementary Table 11, Supplementary Table 12, Supplementary Table 13, Supplementary Table 14, Supplementary Table 15, Supplementary Table 16, Supplementary Table 17]
